# Supplementary material for: Repressive chromatin modification underpins the long-term expression trend of a perennial flowering gene in nature
Source: Nat Commun. 2020 May 1;11:2065. doi: 10.1038/s41467-020-15896-4 (PMC7195410; doi:10.1038/s41467-020-15896-4)
Supplement: Supplementary file 4 — Source Data [file 41467_2020_15896_MOESM4_ESM.xlsx]

## Sheet: Fig. 1b−f
year	month	day	daily_max_temp	daily_min_temp	daily_mean_temp
2012	1	1	12.2	-1.8	4.8
2012	1	2	7.6	2	4.1
2012	1	3	8.1	-0.3	3.5
2012	1	4	7.3	-2.4	1.8
2012	1	5	6.1	-4	0.5
2012	1	6	9.4	-1.5	2
2012	1	7	6.6	-1.1	2.9
2012	1	8	9	-1.8	2.3
2012	1	9	10.1	-1.2	3.2
2012	1	10	11.1	-1.6	2.7
2012	1	11	9.5	-1.5	2.4
2012	1	12	5	-1.4	1.2
2012	1	13	10.8	-3	2.8
2012	1	14	7.9	0.7	3.7
2012	1	15	7.8	-0.3	3.7
2012	1	16	5.2	3.3	4.5
2012	1	17	8.6	-2.5	4.1
2012	1	18	11.9	-4.6	2.4
2012	1	19	5.7	1.1	3.8
2012	1	20	8.5	3.5	6.7
2012	1	21	7.9	3.8	6.5
2012	1	22	12	1.2	5.9
2012	1	23	9.2	0.9	4
2012	1	24	6.1	-1.4	1.3
2012	1	25	6.8	-3.4	0.4
2012	1	26	6.2	-6.1	-1
2012	1	27	7.7	-4.7	0.2
2012	1	28	7.1	-2.9	1.5
2012	1	29	4.6	-1.9	1.5
2012	1	30	5.7	-2.9	0.2
2012	1	31	7.6	-5.7	-0.2
2012	2	1	8.6	-4.5	1.8
2012	2	2	3.4	-6.4	-1.8
2012	2	3	6	-8.6	-2.1
2012	2	4	9	-5.4	1.3
2012	2	5	10	-2.4	3.9
2012	2	6	7.8	2.6	5.3
2012	2	7	11.7	1.9	7
2012	2	8	6	-2.3	1.6
2012	2	9	7.2	-5.6	0
2012	2	10	7.1	-4.4	1
2012	2	11	9.1	-2.3	1.7
2012	2	12	8.1	-4.8	0.6
2012	2	13	3.9	-1.5	1.9
2012	2	14	7.1	2.3	4.9
2012	2	15	6.7	1	3.6
2012	2	16	8.1	-0.8	2.4
2012	2	17	7.7	-2.2	2
2012	2	18	3.8	-3.7	-0.6
2012	2	19	7.3	-4.9	-0.1
2012	2	20	9.8	-3.6	1.5
2012	2	21	8.8	-4.4	2.5
2012	2	22	12.3	1.9	6.6
2012	2	23	13.1	6.4	8.8
2012	2	24	11.2	2.9	6.7
2012	2	25	8.4	3.1	5
2012	2	26	5	-2.7	2.6
2012	2	27	5.3	-3.5	0.2
2012	2	28	7.1	-4.5	1.5
2012	2	29	8	0.1	3.9
2012	3	1	15.7	-0.3	7.1
2012	3	2	9.5	6.7	7.8
2012	3	3	10.4	4.9	7.1
2012	3	4	7.9	3.1	5.6
2012	3	5	12.7	6.2	9.5
2012	3	6	16.7	8.1	11.9
2012	3	7	12.2	4.2	8.5
2012	3	8	11.2	2.8	7.7
2012	3	9	7.9	4.9	6.6
2012	3	10	10.5	4	6.7
2012	3	11	10.5	-2.4	3.3
2012	3	12	8.1	-1.6	1.4
2012	3	13	7.3	-2.5	1.6
2012	3	14	12.3	-2.6	3.2
2012	3	15	10.5	-1.7	3.3
2012	3	16	12.2	-2.6	5
2012	3	17	14.2	5.5	9.9
2012	3	18	14	6.7	10.6
2012	3	19	7.6	-0.8	4.6
2012	3	20	13	-2.7	4.5
2012	3	21	13.6	-1.1	5.1
2012	3	22	14.1	-1.2	7.5
2012	3	23	10.6	6.3	8.2
2012	3	24	13.1	4.9	9.1
2012	3	25	12.8	0.5	5.7
2012	3	26	9	-0.8	4.1
2012	3	27	15	-1.7	6.1
2012	3	28	16.3	0.6	7.3
2012	3	29	17.3	-1	8.1
2012	3	30	20.7	3.9	12.4
2012	3	31	14.5	0.5	8.7
2012	4	1	13.2	0.2	6
2012	4	2	17.2	-0.7	8.9
2012	4	3	18.3	5.1	12.1
2012	4	4	15.3	3.6	8.9
2012	4	5	15.5	5.2	9.9
2012	4	6	11.5	3	6.4
2012	4	7	10	-1.2	4.6
2012	4	8	15.7	-2.8	6.4
2012	4	9	21.2	2.4	11.4
2012	4	10	21.5	7.5	14.5
2012	4	11	16.1	13.3	14.4
2012	4	12	21.6	9.1	14.4
2012	4	13	18	8.4	12.1
2012	4	14	17.4	5.2	11.2
2012	4	15	20.2	3.6	11.2
2012	4	16	17.8	6.6	12.3
2012	4	17	20.2	6.1	12.4
2012	4	18	22.7	4.8	13.4
2012	4	19	23.9	5.9	14.9
2012	4	20	18.2	11.9	14
2012	4	21	23.8	10.4	16.7
2012	4	22	16.5	13.7	14.9
2012	4	23	24.6	11.5	17.4
2012	4	24	26.2	9.2	17.5
2012	4	25	26.2	10.6	18.4
2012	4	26	19.6	14	16
2012	4	27	23.7	8.3	15.9
2012	4	28	28.6	5	16.4
2012	4	29	27	9.5	18.6
2012	4	30	23.1	15.9	18.5
2012	5	1	25.4	16.8	21.1
2012	5	2	20.8	15.8	18.3
2012	5	3	23.9	13.9	18
2012	5	4	21.2	10.2	16
2012	5	5	25.2	7.8	16.5
2012	5	6	21.8	10.1	15.6
2012	5	7	23.8	8.4	16.2
2012	5	8	25.7	11	18.1
2012	5	9	26	11.9	17.5
2012	5	10	20.6	10.5	15.3
2012	5	11	16.9	10.2	12.4
2012	5	12	17.3	7.4	11.8
2012	5	13	21.9	4.3	13.5
2012	5	14	26.3	7.7	17.6
2012	5	15	18.5	13.6	16.2
2012	5	16	25.4	12.4	18.4
2012	5	17	26.8	11	18.5
2012	5	18	22.5	9.7	16.3
2012	5	19	28	6.8	16.5
2012	5	20	23.5	12.1	18.1
2012	5	21	26.6	14	19.5
2012	5	22	27.1	12.9	19.2
2012	5	23	26.5	10.3	17.9
2012	5	24	27.1	9.8	18.2
2012	5	25	21.3	12.5	16.2
2012	5	26	26.9	11.9	19.1
2012	5	27	29.8	11.3	19.9
2012	5	28	28.8	13.2	20.4
2012	5	29	24.3	13.1	17.7
2012	5	30	22.5	11.4	16.6
2012	5	31	27.1	13	19.6
2012	6	1	28.7	15	20.9
2012	6	2	27	15	20.4
2012	6	3	27.2	15.2	20.7
2012	6	4	27.7	13.1	20.4
2012	6	5	22.4	16.5	19.2
2012	6	6	29.6	16.2	21.9
2012	6	7	29.6	15	21.5
2012	6	8	27.2	16.7	20.3
2012	6	9	23.2	17.7	19.9
2012	6	10	25.6	16.4	20.3
2012	6	11	27	17.4	21.7
2012	6	12	21.4	18.2	19.6
2012	6	13	27.3	15.7	21.5
2012	6	14	30.9	16.7	23.4
2012	6	15	27.5	17.1	21.7
2012	6	16	24.7	18.5	21.9
2012	6	17	29.2	20.2	23.8
2012	6	18	29.6	18.7	23.3
2012	6	19	24.1	20.4	21.8
2012	6	20	27.9	19.2	23
2012	6	21	20	17.9	18.8
2012	6	22	25.4	16.7	20.6
2012	6	23	27	15.8	20.5
2012	6	24	27.3	15.9	21.1
2012	6	25	28.5	17.9	22.2
2012	6	26	30.2	18	23.2
2012	6	27	25.8	16.4	21.2
2012	6	28	26.9	17.9	22.1
2012	6	29	31.6	16.9	23.9
2012	6	30	26	20.2	22.9
2012	7	1	27.1	21.7	23.9
2012	7	2	31.1	20.4	25
2012	7	3	23.6	19.1	21.6
2012	7	4	28.2	19.6	23.2
2012	7	5	24.3	21.7	22.6
2012	7	6	27.8	21.7	23.9
2012	7	7	26.9	20.6	23
2012	7	8	25.9	17.4	21.7
2012	7	9	31.2	16.5	23.7
2012	7	10	31.6	18.6	25
2012	7	11	30	20.5	24.5
2012	7	12	29.8	23.6	25.9
2012	7	13	29.2	23.8	25.7
2012	7	14	30.7	22.9	25.5
2012	7	15	30.5	24.8	27.2
2012	7	16	32.8	26.1	28.2
2012	7	17	34.4	24.2	28.5
2012	7	18	33.3	22.1	27.5
2012	7	19	33.8	24	28.2
2012	7	20	30.6	23.2	25.3
2012	7	21	31.5	22.5	25
2012	7	22	32.6	22.4	26.3
2012	7	23	32	22.9	26
2012	7	24	33.5	23.6	26.4
2012	7	25	33.1	23.4	27.5
2012	7	26	34.9	23.1	27.4
2012	7	27	34.8	23.2	28.4
2012	7	28	34.8	23.2	28.1
2012	7	29	34.8	24	29
2012	7	30	34.4	25.7	29.2
2012	7	31	36.5	23.5	28.8
2012	8	1	34.4	23.5	28.6
2012	8	2	36.1	23.3	28.6
2012	8	3	36.3	23	28.5
2012	8	4	35.7	22.9	28.7
2012	8	5	33.4	24.1	28.5
2012	8	6	35.5	24.2	28.6
2012	8	7	32.2	23.7	26.9
2012	8	8	32.8	20	25.6
2012	8	9	34.5	18.7	26.1
2012	8	10	34.4	20.7	27.1
2012	8	11	29.7	24.2	26.2
2012	8	12	33	24.1	27.9
2012	8	13	33.2	24.7	28.2
2012	8	14	30.5	23.7	26.4
2012	8	15	31.3	25.9	28.1
2012	8	16	34.1	24.6	28.8
2012	8	17	36.1	23.1	27.8
2012	8	18	35	21.8	25.9
2012	8	19	33.2	21.2	26.7
2012	8	20	33.5	22.7	27.4
2012	8	21	33.4	23.6	27.9
2012	8	22	33	23.7	27.9
2012	8	23	34.3	22.5	27.8
2012	8	24	32.8	22.8	26.9
2012	8	25	34.6	21.9	27.7
2012	8	26	34.5	21.2	27.5
2012	8	27	33.8	21.4	27.3
2012	8	28	34	23.3	27.9
2012	8	29	30.1	24.8	27
2012	8	30	32.6	25.1	27.5
2012	8	31	34.3	24.2	28.2
2012	9	1	31.5	23.2	25
2012	9	2	32.7	21.8	25.2
2012	9	3	32.3	21.4	25.3
2012	9	4	32.1	22	25.8
2012	9	5	33.2	22.8	26.9
2012	9	6	32.7	21.9	25.6
2012	9	7	33.9	21.2	26.4
2012	9	8	30.3	23.2	26
2012	9	9	31	23.1	26.4
2012	9	10	29.7	23	25.1
2012	9	11	28.5	21.2	23.9
2012	9	12	32	19.3	24.5
2012	9	13	32.1	20.2	25.6
2012	9	14	32	22.5	26
2012	9	15	32.5	22.5	25.4
2012	9	16	31.8	21.7	26.4
2012	9	17	32	24.5	27.8
2012	9	18	26.5	23.3	24.3
2012	9	19	29.5	19.8	24.3
2012	9	20	26.6	18.8	21.6
2012	9	21	29.4	17.5	21.7
2012	9	22	28.5	17.1	22
2012	9	23	24.3	16	19.2
2012	9	24	26.6	15.4	20
2012	9	25	28.1	17	22.4
2012	9	26	27.8	16.5	22
2012	9	27	28.4	14.6	21.3
2012	9	28	28.9	14.1	20.5
2012	9	29	26.9	16.9	21
2012	9	30	20.2	17.6	19
2012	10	1	22.7	15.3	18.9
2012	10	2	26.8	13.5	19.5
2012	10	3	26.8	16.8	21.8
2012	10	4	26.2	14.5	21.1
2012	10	5	25.5	12.2	18.5
2012	10	6	22.1	14.9	18
2012	10	7	23.3	13.2	18.7
2012	10	8	24.5	10.9	17.4
2012	10	9	25.2	13.4	18.5
2012	10	10	26.1	12.6	18.9
2012	10	11	24.5	16.6	19.2
2012	10	12	21.6	8.8	16.2
2012	10	13	22.9	7.2	14.8
2012	10	14	22	10.9	15.9
2012	10	15	24.7	9.6	17.2
2012	10	16	25.8	13.9	18.7
2012	10	17	21.3	15.3	17.6
2012	10	18	17.6	15.1	16.5
2012	10	19	20.9	10	15.3
2012	10	20	22.3	7	13.7
2012	10	21	24.5	8.8	15.4
2012	10	22	24.6	11.3	18.1
2012	10	23	22	9.6	14.9
2012	10	24	18.2	6.2	10.9
2012	10	25	20.9	7	12.9
2012	10	26	22	7.9	13.8
2012	10	27	23.7	9.4	16
2012	10	28	18.8	13.7	16
2012	10	29	19.1	7.7	13.5
2012	10	30	19.4	6.6	12
2012	10	31	18.3	10.1	13.1
2012	11	1	17	7.2	11.8
2012	11	2	15	4.3	9.4
2012	11	3	15.7	5.7	10.3
2012	11	4	17.4	2.9	9.5
2012	11	5	15.2	8.9	11.5
2012	11	6	19.5	6.2	13
2012	11	7	17.9	4.6	10
2012	11	8	18.9	6.2	11.8
2012	11	9	17.6	6.8	10.7
2012	11	10	17.2	5.3	10.8
2012	11	11	15.6	8.5	12
2012	11	12	16.6	5	11.4
2012	11	13	16.7	3.6	8.7
2012	11	14	14	2.8	7.7
2012	11	15	11.4	2.3	6.2
2012	11	16	15.3	2.6	7.2
2012	11	17	15.3	5.1	10.2
2012	11	18	13.4	4.4	9.4
2012	11	19	14.7	3.7	8.6
2012	11	20	14.2	6.5	9.8
2012	11	21	13.4	5.1	8.5
2012	11	22	15.9	5.7	9.2
2012	11	23	12.1	8.1	10
2012	11	24	11	1.8	7.6
2012	11	25	14.5	0.1	6
2012	11	26	11.7	4.4	8.1
2012	11	27	9.5	1.1	5.1
2012	11	28	12.3	0.6	4.8
2012	11	29	14.4	2.1	7.4
2012	11	30	14.6	2.9	7.6
2012	12	1	9.4	2.3	5
2012	12	2	8.1	0.1	4.3
2012	12	3	13.9	0.1	5.5
2012	12	4	11.2	-1.2	6.3
2012	12	5	8.6	-1.9	3.5
2012	12	6	10.9	-2.6	4.7
2012	12	7	8.6	-4	2.2
2012	12	8	10	-2.1	4
2012	12	9	7.3	-2.5	1.2
2012	12	10	6.8	-3.6	0.6
2012	12	11	8.4	-4.5	1.1
2012	12	12	8.7	-1.8	2.2
2012	12	13	10.6	-2.1	2.3
2012	12	14	11.6	-3.4	4.2
2012	12	15	12.9	8.1	10.4
2012	12	16	12.2	6.2	9.4
2012	12	17	11.3	1.9	7
2012	12	18	8.6	2.9	5.7
2012	12	19	5.9	-2.4	2.2
2012	12	20	9.9	-3	2.1
2012	12	21	7.4	-1.7	3.1
2012	12	22	11	4.2	6.7
2012	12	23	8.3	-1.3	3
2012	12	24	6.8	-4.2	0.2
2012	12	25	6.6	-4.2	1.1
2012	12	26	5.6	-2.1	1.7
2012	12	27	7.7	-4.7	-0.1
2012	12	28	4.4	-3.5	1.4
2012	12	29	12.2	1.9	6.7
2012	12	30	9.2	5.2	7.1
2012	12	31	5.9	-1.9	2.3
2013	1	1	6.7	-4.6	1.1
2013	1	2	11.3	-1.8	2.9
2013	1	3	6.1	-4.1	-0.1
2013	1	4	4	-4.7	-1.2
2013	1	5	6	-6.6	-1.4
2013	1	6	8.5	-5	0.6
2013	1	7	10.4	-3.1	1.8
2013	1	8	10.1	-3.9	2.2
2013	1	9	10	-3.2	1.4
2013	1	10	9	-3.4	1.7
2013	1	11	7.7	-3.2	0.9
2013	1	12	10.2	-3.8	1.5
2013	1	13	8.5	-2.3	3.1
2013	1	14	7.8	1.7	4.6
2013	1	15	6.5	-1.1	2.8
2013	1	16	7.9	-2.9	1.4
2013	1	17	5.3	-2.2	1.4
2013	1	18	4	-2.8	0.3
2013	1	19	9.3	-4.4	2.1
2013	1	20	8.4	0.5	4.6
2013	1	21	6.9	-3.1	2.3
2013	1	22	10.1	4	6.7
2013	1	23	8.4	0	4.1
2013	1	24	10.8	-1	4
2013	1	25	7.3	-1.3	3.1
2013	1	26	6.8	-3.7	0.9
2013	1	27	6.1	-6.3	-0.4
2013	1	28	7.7	-4.6	1.1
2013	1	29	10.1	-4	2.8
2013	1	30	11.1	1.2	5.8
2013	1	31	13.4	-1.9	3.9
2013	2	1	13.6	-2.8	6.3
2013	2	2	18.5	5	12
2013	2	3	11.1	4.4	6.9
2013	2	4	10.3	4	6.8
2013	2	5	7.5	3.9	5
2013	2	6	10.4	1	4.2
2013	2	7	11.5	1	5.6
2013	2	8	3	-1.9	-0.1
2013	2	9	6	-3.5	0.1
2013	2	10	10.6	-4.5	1.7
2013	2	11	6.6	-3.6	1.2
2013	2	12	8.2	-2.6	2.6
2013	2	13	9	-1.9	3.3
2013	2	14	12.3	-2.5	4.4
2013	2	15	7.8	2.2	4.4
2013	2	16	5.8	-1.2	1.2
2013	2	17	6	-3.1	0.9
2013	2	18	7.6	1.3	4.3
2013	2	19	5.1	-1.6	2.6
2013	2	20	9	-2.4	2.3
2013	2	21	6.4	-3.6	1
2013	2	22	9.7	-3.4	1.8
2013	2	23	8.2	-2.3	2.2
2013	2	24	4.8	-3.2	0.5
2013	2	25	5.9	-3.6	1
2013	2	26	9	-1.5	3.5
2013	2	27	14.9	2.3	7.4
2013	2	28	16.1	0.9	6
2013	3	1	15.6	0.6	8.5
2013	3	2	6.9	0.4	3.5
2013	3	3	8.9	-2.3	2.5
2013	3	4	11.6	-4.3	3
2013	3	5	14.5	-1.2	4.9
2013	3	6	17	-1.4	6.9
2013	3	7	18.6	0	9.6
2013	3	8	19.4	7.5	12.9
2013	3	9	22.7	3.7	12.3
2013	3	10	17.2	1.6	7.2
2013	3	11	10.5	-1.8	4.1
2013	3	12	16.6	-4.3	6.3
2013	3	13	19.1	4.3	11.2
2013	3	14	6.2	-1.7	3.7
2013	3	15	14.4	-4	3.9
2013	3	16	17.5	-2.8	7.1
2013	3	17	18.3	-0.1	9.3
2013	3	18	18.5	10.1	16.5
2013	3	19	22.8	10.8	15.5
2013	3	20	16.2	7	12
2013	3	21	10.6	-0.2	5.1
2013	3	22	16.6	-2.1	7
2013	3	23	11.8	3.9	7.5
2013	3	24	18.5	1.7	9.9
2013	3	25	12.4	4.4	8.5
2013	3	26	11.1	-1.1	5.5
2013	3	27	10.4	0.3	6.4
2013	3	28	20.5	7.7	12.6
2013	3	29	18.3	8.5	12.1
2013	3	30	15.2	5.1	9.5
2013	3	31	17.7	5.2	10
2013	4	1	18.5	2	10.1
2013	4	2	15.3	4.6	10.3
2013	4	3	16.4	4.5	10.8
2013	4	4	22	2.9	12
2013	4	5	25	4.2	15.4
2013	4	6	18.1	12.4	15.7
2013	4	7	15.7	5.7	11.1
2013	4	8	18.3	3	9.8
2013	4	9	19.2	5.3	11.7
2013	4	10	15.8	3.6	8.4
2013	4	11	11.6	0.6	5.9
2013	4	12	15.1	0.2	7
2013	4	13	16.8	-1.2	7.8
2013	4	14	21.8	2.8	12.9
2013	4	15	21.1	8.7	14.3
2013	4	16	25.8	6.1	16.7
2013	4	17	22.6	11.2	18.4
2013	4	18	25.5	8.8	16.7
2013	4	19	14.5	4	10
2013	4	20	14	0.9	6.9
2013	4	21	12.2	2	7.1
2013	4	22	16.7	0.4	8.1
2013	4	23	17.7	2.2	10.7
2013	4	24	16.4	10.5	14
2013	4	25	22.4	7.1	13.7
2013	4	26	19.3	6.7	10.9
2013	4	27	20.4	3.9	12
2013	4	28	22.4	4	12.7
2013	4	29	24.5	5.3	15.7
2013	4	30	17.5	10.8	14.7
2013	5	1	15.6	6.3	11.1
2013	5	2	15.6	3.9	9.5
2013	5	3	19.6	4.6	11.2
2013	5	4	21	4.6	10.9
2013	5	5	23.7	7.6	14.1
2013	5	6	25	5.9	16.1
2013	5	7	19.1	10.2	13.6
2013	5	8	24	6.4	14.6
2013	5	9	28.7	5.2	16.4
2013	5	10	21.8	8.1	14.8
2013	5	11	19.5	12.2	17.2
2013	5	12	26.7	9.2	17.2
2013	5	13	27.7	8.9	15.2
2013	5	14	30.7	11.8	20.4
2013	5	15	26.1	14.9	20.5
2013	5	16	21.2	14.7	17.2
2013	5	17	25.6	10.5	17.3
2013	5	18	26.9	9	18.2
2013	5	19	21	13.5	16.9
2013	5	20	27.4	16.5	20.5
2013	5	21	28.6	15.4	21
2013	5	22	30.6	13.5	21.7
2013	5	23	28.1	12.5	19.9
2013	5	24	29.5	9.8	19.9
2013	5	25	28.9	10.6	20.3
2013	5	26	28.8	13.6	21.3
2013	5	27	25.8	17.1	21.3
2013	5	28	22.8	17.3	19.8
2013	5	29	23.5	17.5	21.1
2013	5	30	23.3	14.9	20.3
2013	5	31	27.6	11.9	19.6
2013	6	1	26.4	12.2	18.3
2013	6	2	24.4	15.1	20.1
2013	6	3	30	14.7	22
2013	6	4	31.1	12.4	21.5
2013	6	5	29.5	14.9	21.9
2013	6	6	30.2	16.5	21.1
2013	6	7	28.9	16.5	22.1
2013	6	8	28.9	13.8	21.1
2013	6	9	25.9	15.4	20.8
2013	6	10	28.8	17.3	22.1
2013	6	11	30.5	19.5	23.3
2013	6	12	32.6	20.5	26.2
2013	6	13	35.3	20.9	27.7
2013	6	14	35.1	19.9	27.3
2013	6	15	25.7	21	22.9
2013	6	16	32.2	21.1	25.1
2013	6	17	31.6	18.9	24.9
2013	6	18	30.7	20.7	25.7
2013	6	19	25.3	21	23.5
2013	6	20	21.7	18.6	20.3
2013	6	21	21.2	17.7	19.2
2013	6	22	26.7	16.3	21
2013	6	23	26	19.4	22
2013	6	24	29	18.9	22.6
2013	6	25	29.6	20.3	24.3
2013	6	26	22.8	19.7	20.9
2013	6	27	28.4	19.2	23.1
2013	6	28	29.3	20.1	23.7
2013	6	29	31.3	18.7	24.2
2013	6	30	29.7	18.5	23.8
2013	7	1	30.6	18.9	24.5
2013	7	2	28.3	20.6	24
2013	7	3	26.2	21.4	23.3
2013	7	4	25.2	21.7	24
2013	7	5	31.1	23.7	26.8
2013	7	6	31.5	23.7	27.4
2013	7	7	33.4	23.6	27.6
2013	7	8	34.3	23.7	28.7
2013	7	9	34.2	22.6	27.8
2013	7	10	33.8	22.5	28.1
2013	7	11	33.7	23.9	28.3
2013	7	12	34.2	24.1	28.4
2013	7	13	34.9	22.9	26.9
2013	7	14	33.3	22.7	24.8
2013	7	15	27.4	22.5	24
2013	7	16	32	22.8	26.4
2013	7	17	31.5	21.5	26
2013	7	18	32.6	22.6	26.8
2013	7	19	31.1	21.1	25.3
2013	7	20	32.7	19	25.8
2013	7	21	34.4	19.7	26.1
2013	7	22	33.9	23	25.8
2013	7	23	33.3	23	26.7
2013	7	24	32.7	23.8	27.2
2013	7	25	34	22.9	28.2
2013	7	26	33.6	22.4	27.4
2013	7	27	32	22.9	26.4
2013	7	28	32.7	22.5	26.3
2013	7	29	26.3	24.1	25.1
2013	7	30	33.1	24	28.1
2013	7	31	33.9	22.8	26.1
2013	8	1	32.4	23.6	26.9
2013	8	2	32.7	22.4	26.9
2013	8	3	31.8	21.6	26.4
2013	8	4	34.2	22.2	26
2013	8	5	33.1	23.8	27.4
2013	8	6	34.1	24.6	27.7
2013	8	7	34.2	24	27.3
2013	8	8	34.5	24.4	27.7
2013	8	9	35.2	24	29.1
2013	8	10	36.1	24.8	28.9
2013	8	11	37.1	24.8	30
2013	8	12	36.8	22.9	29.5
2013	8	13	37	21.1	28.2
2013	8	14	37.5	22	28.5
2013	8	15	36	22.9	28.8
2013	8	16	35.9	24.3	29.1
2013	8	17	34.7	24.5	28.7
2013	8	18	35.7	23.8	29.2
2013	8	19	36.2	25.3	29.8
2013	8	20	36.5	24.4	29.5
2013	8	21	37.3	25.5	28.8
2013	8	22	37.7	25.7	29.3
2013	8	23	32.7	24.9	28
2013	8	24	27.1	23.8	25.3
2013	8	25	28.5	20.6	24.3
2013	8	26	30.1	19.4	23.9
2013	8	27	30.6	18.8	23.8
2013	8	28	31	17.7	23.1
2013	8	29	31.8	19.7	25.5
2013	8	30	32	23	26.7
2013	8	31	32	23.4	27.7
2013	9	1	25.6	21.6	23.1
2013	9	2	26.6	21.7	23.6
2013	9	3	26.9	19.2	22.1
2013	9	4	22.6	18.4	19.9
2013	9	5	27.3	19.5	22.6
2013	9	6	28.2	19	22.9
2013	9	7	25.3	20.2	21.9
2013	9	8	26.9	19.6	22.5
2013	9	9	29.6	17.5	23
2013	9	10	32	17.3	23.9
2013	9	11	31.1	18.8	24.4
2013	9	12	32.4	21.9	26.4
2013	9	13	32.7	22.7	27.8
2013	9	14	32	21.8	26.1
2013	9	15	25.9	21.3	22.5
2013	9	16	26.3	16.4	22.1
2013	9	17	28.7	13.2	20.3
2013	9	18	29.3	14.8	21.8
2013	9	19	29.3	16.1	21.9
2013	9	20	30.1	15.5	21.2
2013	9	21	30.9	15.5	22.1
2013	9	22	29.7	18.4	23.8
2013	9	23	30.4	18.9	23.7
2013	9	24	30.3	17.1	22.8
2013	9	25	31.4	17.8	24.2
2013	9	26	24.3	19.1	21.4
2013	9	27	25	13.5	19.8
2013	9	28	27.8	11.8	19.3
2013	9	29	28.1	13.9	20.3
2013	9	30	27.2	16.8	21
2013	10	1	29.4	17.4	22.9
2013	10	2	29.3	19.2	23.2
2013	10	3	23.6	14.9	19.5
2013	10	4	24.1	12.2	18.6
2013	10	5	22.9	17.1	19.5
2013	10	6	31.1	19.1	23.4
2013	10	7	30.4	19.1	24.2
2013	10	8	27.1	19	22.8
2013	10	9	31	21.5	25.4
2013	10	10	29.7	20.9	24.8
2013	10	11	25.8	20.3	23.9
2013	10	12	25.6	11.5	18.4
2013	10	13	24.4	9.9	16.5
2013	10	14	26.3	11.7	17.9
2013	10	15	19.1	14	17.2
2013	10	16	18.8	11.5	16.4
2013	10	17	19.6	8.6	13.4
2013	10	18	17.8	10	14.6
2013	10	19	21.7	13.6	16.2
2013	10	20	17.4	14.8	16
2013	10	21	24.5	13.2	17.9
2013	10	22	22.4	13.8	18.3
2013	10	23	18.8	16.6	17.4
2013	10	24	21.3	16.5	18.1
2013	10	25	18.3	15.8	17.3
2013	10	26	17.8	11.2	14.8
2013	10	27	18.6	8.8	12.5
2013	10	28	20	6.9	12.3
2013	10	29	20.7	9.6	14.7
2013	10	30	21.7	9.8	14.4
2013	10	31	19.8	7.9	13
2013	11	1	20.6	8.3	13
2013	11	2	20	6.6	13
2013	11	3	16.7	13.2	15
2013	11	4	19.2	10.1	14.6
2013	11	5	18.7	6.9	12.2
2013	11	6	19.8	6.2	13
2013	11	7	22	7.9	14.9
2013	11	8	20.9	5.4	12.6
2013	11	9	18.9	8.6	12.8
2013	11	10	17.3	10.7	14.6
2013	11	11	14.6	4.4	9.8
2013	11	12	12.3	3.2	7.1
2013	11	13	13.3	4	7.6
2013	11	14	15.6	3.5	8.9
2013	11	15	16.6	8.4	10.8
2013	11	16	17.8	6.3	10
2013	11	17	17.6	5.3	10.4
2013	11	18	13.2	1.3	7.4
2013	11	19	11.3	1.1	6.4
2013	11	20	12.3	1	5.8
2013	11	21	15	0.5	6.3
2013	11	22	15.7	0	7.3
2013	11	23	15.3	2	6.9
2013	11	24	16.8	1.8	7.7
2013	11	25	16.3	6.5	12.8
2013	11	26	13.3	0.5	7.3
2013	11	27	12.5	0.5	6.3
2013	11	28	9.9	-1.2	5.7
2013	11	29	10.4	-2.1	2.9
2013	11	30	12.4	-2.4	3.8
2013	12	1	15.2	-1	5.5
2013	12	2	15	0.9	5.8
2013	12	3	14.8	1.7	6.1
2013	12	4	14.6	0.7	5.6
2013	12	5	15.5	2	6.4
2013	12	6	14.7	2.2	6.8
2013	12	7	12.4	1.4	6
2013	12	8	10.7	0	4.9
2013	12	9	13	-0.7	6
2013	12	10	12.3	5.4	9
2013	12	11	11.5	3.9	6.6
2013	12	12	8.5	-1.8	3.4
2013	12	13	10.5	-2.4	2.7
2013	12	14	8.6	-2.8	3.1
2013	12	15	10.5	2.4	5.2
2013	12	16	9.6	3.4	5.7
2013	12	17	10.9	2.3	6.5
2013	12	18	7.6	5	5.8
2013	12	19	9.5	4.6	6.9
2013	12	20	7.1	-1.1	3.5
2013	12	21	6.8	1.8	3.7
2013	12	22	7.8	1.2	3.4
2013	12	23	9.4	-1.6	3.3
2013	12	24	8.9	1.3	4.6
2013	12	25	10.1	0.9	4.2
2013	12	26	6.7	0.1	4
2013	12	27	8.2	0.7	4.3
2013	12	28	7.1	-2.2	0.8
2013	12	29	8.1	-4.4	0.7
2013	12	30	8.8	-4.1	1.8
2013	12	31	11.1	-1.5	3.8
2014	1	1	12.8	0	5.2
2014	1	2	9.7	-1.1	3.2
2014	1	3	11.9	-1.8	3.8
2014	1	4	7.2	0.1	3.1
2014	1	5	7.4	-2.8	2.3
2014	1	6	7.3	-3.1	1.2
2014	1	7	10.4	-3.1	2.6
2014	1	8	7.2	2	4.9
2014	1	9	8.1	0.3	4.1
2014	1	10	6.1	-3.2	0.8
2014	1	11	8.8	-4.3	0.8
2014	1	12	8.6	-4.8	0.8
2014	1	13	6	-2.5	1
2014	1	14	8	-4	0.8
2014	1	15	9.5	-3.5	2.6
2014	1	16	8.7	-0.7	3.3
2014	1	17	9.3	-1.9	3
2014	1	18	8.7	-0.4	3
2014	1	19	3	-2.3	0.1
2014	1	20	7	-4.4	1.5
2014	1	21	8.8	-0.6	2.9
2014	1	22	7.9	-2.9	1.6
2014	1	23	9.9	-3	2.3
2014	1	24	11.7	-4.2	2.6
2014	1	25	12.9	-1.6	5.9
2014	1	26	8.7	1.1	5.2
2014	1	27	8	-3.3	2
2014	1	28	10.4	-4.3	2.8
2014	1	29	13	-1	4.2
2014	1	30	10	0	6
2014	1	31	13.5	0.5	7
2014	2	1	14.3	-1.8	5.4
2014	2	2	16	5.4	9.7
2014	2	3	12.5	7.1	9.8
2014	2	4	7.3	-1.6	2.7
2014	2	5	3.4	-1.8	0
2014	2	6	2.5	-2.9	0.2
2014	2	7	4.3	0.1	2
2014	2	8	4	0.3	2.1
2014	2	9	8.4	-0.3	2.9
2014	2	10	4.6	-0.5	2
2014	2	11	3.9	-0.4	1.4
2014	2	12	7.7	1.6	3.6
2014	2	13	6.1	-1.2	2.8
2014	2	14	4	0.3	2.3
2014	2	15	7.2	2.6	4.7
2014	2	16	9.3	-2	4.3
2014	2	17	10.6	-3.5	2.5
2014	2	18	4.7	1.1	2.4
2014	2	19	6.1	1.5	2.8
2014	2	20	7.9	-2.4	3.1
2014	2	21	6.9	-4.6	1.1
2014	2	22	8.5	-2.4	2.5
2014	2	23	11.5	-4.3	2.4
2014	2	24	11.9	-3.9	3
2014	2	25	14.3	-2.2	5.5
2014	2	26	14.3	-1.2	7.2
2014	2	27	13.3	6.9	10.1
2014	2	28	13.6	7.6	10.4
2014	3	1	10.3	5.2	7.4
2014	3	2	11.1	3.8	7.2
2014	3	3	10	-2.4	4.5
2014	3	4	12.6	-3.6	4.7
2014	3	5	9.8	2.1	6.5
2014	3	6	7.1	-1.2	2.1
2014	3	7	9.2	-3.8	1.6
2014	3	8	8.1	-2.5	3.1
2014	3	9	10.7	-1.2	4.3
2014	3	10	7.5	-1.4	2.1
2014	3	11	11.6	-3.4	3.8
2014	3	12	17	-1	7.5
2014	3	13	15.5	5.5	9.9
2014	3	14	8.9	0.9	4.6
2014	3	15	11.3	-1.2	4.2
2014	3	16	17.7	-0.8	8.4
2014	3	17	19.5	3.2	10.8
2014	3	18	14.3	5.8	10.1
2014	3	19	16	5.4	9.9
2014	3	20	10	5.3	7.7
2014	3	21	9.4	1.6	4.6
2014	3	22	12.9	0	5.4
2014	3	23	17	-1.3	7.1
2014	3	24	19.5	0.4	9.3
2014	3	25	18.9	5.5	12.1
2014	3	26	15.2	10.7	13
2014	3	27	16.6	7.3	12.6
2014	3	28	21.5	3.7	11.9
2014	3	29	21.2	7.6	14.1
2014	3	30	18.4	11	15.3
2014	3	31	18.3	5.6	11.8
2014	4	1	19.4	2	10.1
2014	4	2	22.6	3.5	13
2014	4	3	23.2	8.5	15.4
2014	4	4	14.4	3.2	9.5
2014	4	5	12.4	0.3	5.8
2014	4	6	10.9	0.9	5.7
2014	4	7	15.6	-0.5	6.9
2014	4	8	22	1.3	11.4
2014	4	9	23.4	5.6	13.5
2014	4	10	22.6	5.2	11.6
2014	4	11	18.2	1.2	9.4
2014	4	12	20.1	-0.2	10.3
2014	4	13	15	6.2	10.5
2014	4	14	20	5.8	12.1
2014	4	15	21.8	-0.2	11
2014	4	16	22.4	5	13.7
2014	4	17	25.1	6.4	15.6
2014	4	18	20.1	11.5	14.7
2014	4	19	18.8	7.7	11.9
2014	4	20	16.4	5.6	11.7
2014	4	21	17.2	11.2	13.8
2014	4	22	19.5	8.9	13.4
2014	4	23	22	4.8	13.2
2014	4	24	23.8	4.2	13.4
2014	4	25	24.6	2.8	13.8
2014	4	26	26.4	6	16
2014	4	27	23.6	9.5	16.6
2014	4	28	19.5	11.9	14.9
2014	4	29	17.5	13.6	15.2
2014	4	30	23.6	13.7	17.3
2014	5	1	23.2	12.8	17
2014	5	2	26.2	11.5	17.7
2014	5	3	25.1	9.2	16.6
2014	5	4	26.2	4.8	15.1
2014	5	5	16.9	11.8	15.1
2014	5	6	21.2	6.6	13.8
2014	5	7	23.9	4.7	14.5
2014	5	8	23	9.4	16.4
2014	5	9	24.1	11.6	17.1
2014	5	10	22.3	8.4	15.4
2014	5	11	26.5	9.4	18.3
2014	5	12	21.2	15.4	17.6
2014	5	13	26.8	13.5	19.7
2014	5	14	23.1	11.6	17.4
2014	5	15	18.1	13.5	15.8
2014	5	16	26.6	11	17.9
2014	5	17	25.2	8.4	16.8
2014	5	18	27.5	8.5	18.2
2014	5	19	27.9	9.6	18.8
2014	5	20	24.8	13.9	18.1
2014	5	21	21.7	12	16.8
2014	5	22	24.4	10.4	17
2014	5	23	21.3	12	16.8
2014	5	24	26.1	10.8	18.5
2014	5	25	27.8	15.7	21.2
2014	5	26	20.2	17.2	18.6
2014	5	27	26.2	14	20
2014	5	28	29.2	12	20.3
2014	5	29	29.2	14.6	21.8
2014	5	30	30.2	17.1	23.3
2014	5	31	32	16.7	23.6
2014	6	1	35	15.1	24.2
2014	6	2	31.1	15	23
2014	6	3	27.9	16.4	21.2
2014	6	4	27.5	16.4	20.4
2014	6	5	24.3	16.6	20.3
2014	6	6	27.7	19.3	21.7
2014	6	7	26.5	17.5	21.7
2014	6	8	29.7	18.6	23.1
2014	6	9	31	18.9	24.2
2014	6	10	27.5	21.1	23.6
2014	6	11	26.8	20.4	22.9
2014	6	12	26.5	15.9	20.3
2014	6	13	26.4	15.1	19.5
2014	6	14	28	14.1	21.1
2014	6	15	29.8	16.8	22.3
2014	6	16	29.5	16.5	22.6
2014	6	17	26.5	17.8	21.7
2014	6	18	24.6	17.7	20.4
2014	6	19	30.2	16.4	22.3
2014	6	20	30.7	16.9	23.5
2014	6	21	29.3	20.2	23.3
2014	6	22	25.5	19.3	21.3
2014	6	23	27.7	18.7	22.5
2014	6	24	31.3	17.3	21.6
2014	6	25	31.7	16.7	23.6
2014	6	26	29.9	18.2	23.7
2014	6	27	26.3	20.4	23.2
2014	6	28	27.3	20.2	23
2014	6	29	29.7	20.5	22.8
2014	6	30	28.9	18.5	22.8
2014	7	1	31.6	19.1	24.8
2014	7	2	30.7	19.1	24.9
2014	7	3	23.7	20	21.2
2014	7	4	28.3	20.2	23.3
2014	7	5	25	20.1	22.2
2014	7	6	27.5	21.2	23.1
2014	7	7	25.6	21.9	23.7
2014	7	8	32.3	21.9	26.6
2014	7	9	30.6	24.7	27.3
2014	7	10	26.9	24.1	25.5
2014	7	11	32.7	23.1	25.8
2014	7	12	32.4	21.8	26
2014	7	13	26.8	21	24.1
2014	7	14	27.2	22.4	24.8
2014	7	15	32.7	22.3	26.5
2014	7	16	32.8	22.9	27.8
2014	7	17	33.3	24.3	27.6
2014	7	18	32.1	23.2	26.6
2014	7	19	32.1	20.7	23.7
2014	7	20	31.4	20.4	24.6
2014	7	21	31.8	20.6	26
2014	7	22	31.7	23.3	27
2014	7	23	32.8	22.8	27.5
2014	7	24	33.9	23.3	28.6
2014	7	25	36	23.8	29.5
2014	7	26	35.5	23.5	29.4
2014	7	27	31.8	22.8	27
2014	7	28	32.3	19.5	25
2014	7	29	34.1	18.9	26.3
2014	7	30	35.9	23.9	28.3
2014	7	31	36.1	23	28.5
2014	8	1	32.8	24.3	28
2014	8	2	27.8	23.7	25.5
2014	8	3	28.6	23.1	25
2014	8	4	29.5	23.8	26.7
2014	8	5	31.7	26.4	28
2014	8	6	31.1	25.2	27.1
2014	8	7	32.8	23.8	27.5
2014	8	8	30.2	20.2	24.1
2014	8	9	27.2	20.2	23.2
2014	8	10	27.1	23.9	25.2
2014	8	11	30.1	22.5	25.4
2014	8	12	29.9	21.6	24.7
2014	8	13	32.3	22.2	26.1
2014	8	14	30.2	24.1	26.5
2014	8	15	29.3	25.3	27
2014	8	16	28	24.5	26
2014	8	17	30	23.4	25.9
2014	8	18	31.7	25.5	27.7
2014	8	19	34.6	24.5	28.5
2014	8	20	33.3	25.3	28.3
2014	8	21	33.1	24.8	28.2
2014	8	22	31.6	24.6	26.8
2014	8	23	32.3	23.3	27.2
2014	8	24	30	22.6	24.2
2014	8	25	31	22.6	25.1
2014	8	26	30.5	23.2	25.9
2014	8	27	31.2	22	25.1
2014	8	28	27	20.3	23
2014	8	29	29.3	20	23
2014	8	30	28.9	20	23.4
2014	8	31	28.9	20.2	24
2014	9	1	26.2	20.7	22.4
2014	9	2	30.7	20.1	23.8
2014	9	3	29.6	21.6	25
2014	9	4	27.4	22.9	25.5
2014	9	5	31.7	22.5	26.5
2014	9	6	32.6	19.4	24
2014	9	7	30.1	18.6	23.3
2014	9	8	28.7	17.8	22.9
2014	9	9	30.8	17.3	23.4
2014	9	10	29.3	17.4	23.1
2014	9	11	27.3	17.1	21.9
2014	9	12	26.3	13.7	20.1
2014	9	13	27.4	15.5	20.7
2014	9	14	28.1	15.4	21.3
2014	9	15	27.8	15.1	20.6
2014	9	16	29.4	17.3	22.5
2014	9	17	26.1	16.8	20.9
2014	9	18	24.2	15.4	19.8
2014	9	19	21.4	13.6	16.8
2014	9	20	22.9	13.9	17.9
2014	9	21	26.6	11.9	19.3
2014	9	22	27.6	15.9	20.7
2014	9	23	28.8	13.5	20.6
2014	9	24	25.8	17.3	21.2
2014	9	25	27.4	19.8	23.3
2014	9	26	26.5	17.9	21.2
2014	9	27	28.6	16.9	21.8
2014	9	28	27	15	20.8
2014	9	29	27.4	15	20.8
2014	9	30	26.9	16.1	20.8
2014	10	1	26.1	18	21.7
2014	10	2	22.8	16.4	20.2
2014	10	3	23.7	19.3	21.2
2014	10	4	22.2	18.5	19.8
2014	10	5	20.4	17.7	19.2
2014	10	6	23.7	15.8	19.3
2014	10	7	22.6	11.2	16.7
2014	10	8	23.8	10.7	16.8
2014	10	9	24.3	13.8	18.5
2014	10	10	26.6	16.1	20.7
2014	10	11	23	16.4	19.6
2014	10	12	25.5	15.9	19.7
2014	10	13	19.5	16.6	17.7
2014	10	14	19.6	9.6	15.5
2014	10	15	19	7.6	12.9
2014	10	16	20.9	7.9	13.6
2014	10	17	20.6	8.5	13.7
2014	10	18	21.8	6.1	12.9
2014	10	19	23.8	7	14.7
2014	10	20	18	14	16.3
2014	10	21	25	16.4	19.3
2014	10	22	18.4	14.8	16
2014	10	23	19.6	8.2	14.4
2014	10	24	22.1	6.7	12.6
2014	10	25	22.2	8.3	13.7
2014	10	26	24.1	9.8	16.4
2014	10	27	19.9	8.2	15
2014	10	28	18	5	10.4
2014	10	29	18.6	3.9	10.4
2014	10	30	21.9	8.7	14.1
2014	10	31	18.7	11.3	15
2014	11	1	18	15.3	16.5
2014	11	2	21.3	13.2	18.1
2014	11	3	16.1	6.2	11.4
2014	11	4	18.1	4.3	10
2014	11	5	19.9	5.7	12.6
2014	11	6	17.8	10	14.2
2014	11	7	18.4	7.2	12.6
2014	11	8	16.2	5.8	11.2
2014	11	9	13.1	9.5	11.6
2014	11	10	17.5	8.5	13.5
2014	11	11	18.6	7.7	12.3
2014	11	12	17.9	8.7	12.5
2014	11	13	13	1.8	9
2014	11	14	13.1	0.4	5.9
2014	11	15	14.8	0	6.7
2014	11	16	16.1	2.3	8
2014	11	17	16.5	2.5	8.3
2014	11	18	13.4	3.1	7.7
2014	11	19	14.2	2.9	7.3
2014	11	20	14.9	2.3	6.8
2014	11	21	17	0.9	7.4
2014	11	22	20.1	5.7	10.8
2014	11	23	18.4	5.2	10.2
2014	11	24	17.9	5.1	10
2014	11	25	13.8	10.6	12.5
2014	11	26	15.2	9.3	12.8
2014	11	27	16.8	4.3	10.3
2014	11	28	20.2	3.5	12.4
2014	11	29	19.5	8.6	14.9
2014	11	30	20	6.6	12.1
2014	12	1	18.4	6.9	13
2014	12	2	8.7	0.7	4.2
2014	12	3	10.6	-1	4.7
2014	12	4	7.7	2.5	5.8
2014	12	5	8.8	-0.7	2.9
2014	12	6	8.6	-2.9	2.4
2014	12	7	9.6	-2.6	2.6
2014	12	8	9.4	-1.9	3.3
2014	12	9	12.6	-0.8	4.8
2014	12	10	13.5	0.5	6.4
2014	12	11	11.7	5.4	7.8
2014	12	12	10.1	1.7	5.7
2014	12	13	8.7	-1.9	2.3
2014	12	14	7.6	-2.8	2.2
2014	12	15	7.6	-2.8	2.2
2014	12	16	6.8	0.6	3.3
2014	12	17	3.3	-1.5	0
2014	12	18	3.9	-2.7	-0.4
2014	12	19	7.6	-2.8	1.4
2014	12	20	4.8	0	2.9
2014	12	21	8.5	-1.7	3.4
2014	12	22	6.2	-3.2	1.7
2014	12	23	11.1	-1.2	4.1
2014	12	24	9.5	-2.6	2.2
2014	12	25	8	-0.2	3.6
2014	12	26	8.5	-3	2
2014	12	27	9	-1	3
2014	12	28	6.2	-1.8	2.3
2014	12	29	11.2	0.5	5
2014	12	30	11.8	-1.3	3.3
2014	12	31	11.3	-2.6	3.1

## Sheet: Fig. 1b, Fig. 5
date	days	FLC.ACT2.mean	FLC.ACT2.SD	FLC.ACT2.log10.mean	FLC.ACT2.log10.SD
120925	25	1.63803	0.296287	0.208504	0.0839477
121023	53	1.3075	0.0999047	0.115497	0.0330394
121106	67	1.05546	0.398508	0.000146957	0.164011
121121	82	0.649462	0.315678	-0.221464	0.210018
121204	95	0.194782	0.151672	-0.79291	0.293667
121218	109	0.144839	0.167543	-1.0689	0.535626
130108	130	0.00896422	0.00438432	-2.10469	0.284016
130122	144	0.00309971	0.00199652	-2.57588	0.277451
130205	158	0.00143922	0.000475175	-2.85963	0.156539
130219	172	0.0006617	2.16e-05	-3.17945	0.0141774
130307	186	0.00122764	0.000316982	-2.91829	0.113409
130319	200	0.00597964	0.00372425	-2.30455	0.355164
130402	214	0.0437228	0.0504458	-1.68916	0.674777
130416	228	0.387913	0.171716	-0.4462	0.206324
130430	242	0.754688	0.534749	-0.223724	0.369545
130513	255	1.47252	1.01606	0.0680618	0.364869
130528	270	1.9424	1.39335	0.199483	0.330431
130611	284	3.48864	2.42745	0.462754	0.309096
130702	305	1.99043	1.02087	0.250862	0.241506
130716	319	1.08494	0.2413	0.02746	0.104283
130730	333	1.38307	0.516902	0.114767	0.17966
130813	347	2.25287	0.709371	0.337101	0.133739
130827	361	2.26568	0.750404	0.334895	0.158228
130910	375	1.25487	0.228876	0.0924298	0.0872644
130924	389	1.57873	0.285712	0.192462	0.0842029
131008	403	1.49722	0.780951	0.117926	0.27535
131022	417	2.17136	0.630601	0.32154	0.13609
131105	431	2.24302	0.415985	0.345287	0.0799676
131119	445	1.73977	0.271818	0.236643	0.0662315
131203	459	0.374608	0.155046	-0.44979	0.156748
131217	473	0.320801	0.156925	-0.530641	0.203489
140107	494	0.0637285	0.0521	-1.29109	0.321735
140121	508	0.0434223	0.0376252	-1.56388	0.556113
140204	522	0.00555786	0.00323958	-2.30388	0.230096
140218	536	0.00912274	0.00946291	-2.24961	0.523439
140304	550	0.0216966	0.0235113	-2.13352	0.880418
140320	566	0.00797495	0.00748276	-2.30516	0.562988
140401	578	0.0636288	0.0526567	-1.32601	0.400274
140415	592	0.237402	0.184211	-0.786493	0.492628
140428	605	0.728722	0.310948	-0.1702	0.200951
140513	620	1.15921	0.304637	0.0533852	0.110625
140527	634	1.13947	0.388469	0.0366543	0.168394
140610	648	1.35903	0.798011	0.0861983	0.222051
140623	661	1.10079	0.142804	0.0391498	0.0534303
140708	676	1.20001	0.346883	0.0661447	0.121522
140722	690	2.14675	1.4724	0.270975	0.24773
140805	704	1.20013	0.555364	0.0453331	0.196377
140819	718	1.13862	0.354597	0.0354828	0.166375
140902	732	1.06384	0.418827	0.00547866	0.150575
140916	746	1.75151	0.486162	0.232407	0.109084

## Sheet: Fig.1c,d, Fig. 4, Fig. 5
calendar.date	days	K4.I.ACT2.mean	K4.II.ACT2.mean	K4.III.ACT2.mean	K4.IV.ACT2.mean	K4.V.ACT2.mean	K4.VI.ACT2.mean	K4.VII.ACT2.mean	K4.VIII.ACT2.mean	K4.I.ACT2.SD	K4.II.ACT2.SD	K4.III.ACT2.SD	K4.IV.ACT2.SD	K4.V.ACT2.SD	K4.VI.ACT2.SD	K4.VII.ACT2.SD	K4.VIII.ACT2.SD
25 Sep. 2012	25	1.05878	0.860121	0.140345	0.0610095	0.0499713	0.0694389	0.0435844	0.0391638	0.180795	0.176175	0.0312077	0.0098451	0.0185379	0.0349313	0.00765538	0.00995421
23 Oct. 2012	53	0.787654	0.70156	0.0602251	0.0272466	0.0310752	0.0532385	0.0867231	0.0554886	0.070136	0.0784902	0.0140912	0.00697805	0.00800116	0.013096	0.0232222	0.00727312
6 Nov. 2012	67	0.964508	1.01328	0.0395779	0.0168136	0.0206556	0.0281789	0.0545023	0.0371563	0.0320686	0.108671	0.0157221	0.00335923	0.00822659	0.00844596	0.0292753	0.0113322
21 Nov. 2012	82	0.779189	0.840006	0.0251527	0.0128861	0.0125571	0.0912865	0.160629	0.118732	0.180709	0.105019	0.012431	0.00667869	0.00772415	0.0676817	0.129291	0.0574453
4 Dec. 2012	95	0.59852	0.718786	0.011762	0.00735907	0.0090924	0.147247	0.281211	0.188243	0.0754852	0.139703	0.00671499	0.00118516	0.00672372	0.0385095	0.0566015	0.0696428
18 Dec. 2012	109	0.428635	0.506822	0.00896971	0.0059377	0.0100126	0.142824	0.254457	0.164994	0.0722048	0.0860214	0.00149324	0.00333457	0.0034439	0.043673	0.0474958	0.0265033
8 Jan. 2013	130	0.281545	0.25408	0.00489001	0.00513033	0.0157106	0.24295	0.471236	0.313196	0.0767687	0.0849484	0.00208725	0.00229909	0.0108863	0.0570263	0.0884479	0.0979433
22 Jan. 2013	144	0.213964	0.227161	0.00452183	0.00612745	0.00951493	0.201334	0.398868	0.199414	0.0381201	0.0311963	0.00132717	0.00327987	0.0020589	0.0210071	0.0565503	0.0507473
5 Feb. 2013	158	0.191566	0.183211	0.00514575	0.0046639	0.00662001	0.115029	0.233599	0.15213	0.0837024	0.076715	0.00395123	0.00329262	0.00441606	0.0794077	0.0936497	0.0728005
19 Feb. 2013	172	0.192005	0.192304	0.00373765	0.00314219	0.00669514	0.136949	0.249706	0.15892	0.0576397	0.0489998	0.00155724	0.000950918	0.00220537	0.045743	0.0488118	0.019306
5 Mar. 2013	186	0.133914	0.136187	0.00535415	0.00446473	0.00652623	0.0613319	0.132511	0.0737981	0.0547036	0.0564433	0.00300922	0.00319525	0.00345484	0.0283181	0.0491279	0.0579501
19 Mar. 2013	200	0.284548	0.310416	0.00592161	0.0053408	0.00955137	0.0330331	0.0799622	0.0348918	0.0633774	0.0904013	0.00278883	0.0018657	0.00452725	0.0100811	0.0428827	0.0057321
2 Apr. 2013	214	0.327772	0.324536	0.00805643	0.00612722	0.00778794	0.0189641	0.0472526	0.0239659	0.141112	0.136422	0.00395936	0.00241728	0.00642688	0.014773	0.0318913	0.0143858
16 Apr. 2013	228	0.609365	0.702203	0.0316221	0.011712	0.0182769	0.0317103	0.0524053	0.0248518	0.0627481	0.0779533	0.00844307	0.00419727	0.00877151	0.02078	0.0362407	0.013888
30 Apr. 2013	242	0.745899	0.790598	0.0231801	0.010458	0.0112137	0.0143096	0.0257517	0.0146939	0.121324	0.213215	0.0134487	0.00555549	0.00642888	0.0073824	0.0168561	0.00838532
2013-05-13	255	0.778116	0.776023	0.0522398	0.0165752	0.0159991	0.0277655	0.0442522	0.0284791	0.12013	0.170187	0.0188427	0.00446886	0.00747757	0.00579919	0.0115336	0.00338569
2013-05-28	270	0.752225	0.728615	0.0394755	0.0128107	0.0122911	0.0175363	0.0273944	0.0163098	0.0404172	0.0753265	0.0154925	0.0110717	0.0085293	0.00776328	0.00672808	0.00641086
11 Jun. 2013	284	0.787137	0.738667	0.0583602	0.0176649	0.016878	0.0250558	0.0331423	0.0183494	0.0587499	0.0659384	0.0172717	0.00744441	0.00706879	0.0148559	0.0130951	0.00833877
2 Jul. 2013	305	0.850473	0.921778	0.0361408	0.0100162	0.0088082	0.0117378	0.0095988	0.00828174	0.0809998	0.0787702	0.0142485	0.00286578	0.00248701	0.00124204	0.00316926	0.00151837
16 Jul. 2013	319	0.847775	0.868447	0.0593945	0.0164866	0.0155626	0.0208042	0.0221362	0.0171626	0.05276	0.102667	0.00964703	0.00476385	0.00262156	0.00399391	0.00845411	0.009126
30 Jul. 2013	333	0.924833	0.928339	0.0909922	0.0195254	0.0157792	0.0282845	0.044882	0.0300784	0.0360281	0.0400874	0.00755874	0.00574301	0.00297829	0.00275234	0.0274814	0.0112203
13 Aug. 2013	347	0.950803	0.793604	0.109466	0.0251807	0.0244357	0.0275231	0.0290523	0.0245583	0.055595	0.0723097	0.0116909	0.00551228	0.0055312	0.00295127	0.00470588	0.0053152
27 Aug. 2013	361	1.10335	0.982086	0.05151	0.018059	0.0140979	0.0125273	0.0220384	0.0137104	0.214989	0.109615	0.0143017	0.00311736	0.00295206	0.00274872	0.00758342	0.00497485
10 Sep. 2013	375	1.11234	0.866384	0.0678556	0.0143836	0.0159613	0.0361192	0.0671883	0.0490142	0.265299	0.17584	0.0170419	0.00615223	0.00453938	0.0364997	0.0784189	0.0434186
24 Sep. 2013	389	0.922763	0.954497	0.0403005	0.0114984	0.010163	0.0146457	0.0144611	0.0147581	0.0924387	0.140615	0.00789249	0.00288936	0.00196552	0.00979074	0.00602539	0.0104993
8 Oct. 2013	403	0.826029	0.807147	0.0445267	0.00951869	0.00912589	0.0145795	0.0241436	0.0209281	0.151565	0.0926742	0.0106659	0.00431189	0.00309018	0.00413313	0.0144622	0.00822017
22 Oct. 2013	417	0.885398	0.941198	0.0254632	0.00852146	0.00850913	0.0115238	0.0252805	0.0199146	0.0948581	0.125792	0.00631811	0.00257337	0.00686333	0.00166465	0.0126234	0.00769602
5 Nov. 2013	431	1.01217	1.04745	0.0254798	0.00997652	0.00875668	0.0234259	0.0472696	0.0402083	0.0279095	0.0442586	0.0036451	0.00239841	0.00162306	0.0077629	0.0274517	0.0106393
19 Nov. 2013	445	0.838532	0.797618	0.0153543	0.00740789	0.00805509	0.07149	0.164369	0.0755675	0.0677685	0.0679852	0.00392369	0.00287288	0.00311335	0.0344646	0.020955	0.0323081
3 Dec. 2013	459	0.630978	0.592871	0.007671	0.00491827	0.0107384	0.159	0.482687	0.207198	0.0695278	0.0737802	0.00313319	0.0011231	0.00295534	0.0143557	0.0509685	0.0115474
17 Dec. 2013	473	0.333486	0.30695	0.00484329	0.00419534	0.011189	0.123635	0.255477	0.125772	0.142784	0.131646	0.00328715	0.00230477	0.00642256	0.0453543	0.10164	0.0460642
7 Jan. 2014	494	0.249712	0.233322	0.00478772	0.00448057	0.00715875	0.312194	0.590805	0.327012	0.0354875	0.0390265	0.00117686	0.00169592	0.0014754	0.0224162	0.117861	0.0356186
21 Jan. 2014	508	0.15473	0.12408	0.00292629	0.00326121	0.00644677	0.283955	0.512067	0.263534	0.0552794	0.0457568	0.00150435	0.00136777	0.00390375	0.136577	0.274478	0.11958
4 Feb. 2014	522	0.171566	0.172316	0.00297035	0.00267903	0.0056854	0.197514	0.44107	0.223463	0.030784	0.0209783	0.000699741	0.00116455	0.00163264	0.0754749	0.139326	0.0692907
18 Feb. 2014	536	0.120093	0.114371	0.00347884	0.00360764	0.00460293	0.123079	0.259197	0.14145	0.0285695	0.0358738	0.0011224	0.0018385	0.00170252	0.0685304	0.0959707	0.0523304
4 Mar. 2014	550	0.130927	0.126989	0.00535668	0.00429918	0.00589631	0.0741137	0.134706	0.082858	0.0228695	0.0330237	0.00211137	0.00178183	0.00218908	0.0318192	0.0571854	0.0281497
20 Mar. 2014	566	0.167991	0.15992	0.00497918	0.00524752	0.00588205	0.0235676	0.0441795	0.0318432	0.0274172	0.0273212	0.00260425	0.00228977	0.00160326	0.00434958	0.01032	0.012134
1 Apr. 2014	578	0.302578	0.279562	0.00711581	0.00457352	0.00715996	0.0223586	0.0334255	0.0280555	0.0133599	0.0188843	0.000892543	0.00155296	0.00101435	0.00893794	0.0216013	0.0117646
15 Apr. 2014	592	0.518181	0.529781	0.0286561	0.0154988	0.0117648	0.0262734	0.0501747	0.0346597	0.0805775	0.0825533	0.0120216	0.0051691	0.00252795	0.0054878	0.0223545	0.0101921
28 Apr. 2014	605	0.781384	0.719729	0.0193934	0.0068565	0.00954812	0.0112992	0.0120885	0.0138719	0.0598986	0.117491	0.00563752	0.00276602	0.00457478	0.00280299	0.00222196	0.00417479
2014-05-13	620	0.835769	0.801424	0.0483711	0.0117378	0.0100727	0.0231897	0.0377132	0.0294007	0.0800759	0.0178532	0.00682335	0.00208367	0.00387071	0.00235195	0.0028618	0.00775309
2014-05-27	634	0.824128	0.841292	0.0437621	0.0121484	0.0105077	0.0324099	0.0463269	0.0307492	0.0605417	0.0707269	0.00910705	0.00438123	0.00340272	0.0230801	0.0178562	0.00819493
10 Jun. 2014	648	1.04237	1.05568	0.0650073	0.0164006	0.0194407	0.0230626	0.0347973	0.0255176	0.170528	0.205163	0.0134561	0.00710063	0.00863997	0.0014815	0.00688604	0.00823818
23 Jun. 2014	661	0.968249	1.06197	0.053659	0.0156785	0.0158068	0.0156642	0.0275793	0.0183192	0.104531	0.0996124	0.0110859	0.0048511	0.0070289	0.00610596	0.0128587	0.00567161
8 Jul. 2014	676	1.00666	1.003	0.0797144	0.0243963	0.0208747	0.0275805	0.0387398	0.019661	0.0527082	0.0861269	0.00979064	0.00580788	0.00300012	0.00807608	0.00748948	0.00342291
22 Jul. 2014	690	1.00463	0.950721	0.0747909	0.0180909	0.0155732	0.0160161	0.0210578	0.0153278	0.164922	0.108062	0.00790419	0.0061924	0.00602423	0.00695864	0.00132773	0.00364908
5 Aug. 2014	704	1.00235	0.952677	0.0816063	0.0254201	0.0222473	0.0368985	0.057815	0.0348054	0.0952735	0.0730757	0.012802	0.00631702	0.00349542	0.00609982	0.0110298	0.00405803
19 Aug. 2014	718	1.02305	0.878117	0.0855557	0.0244455	0.0159938	0.0286155	0.0466275	0.0239891	0.0562148	0.0377824	0.0150765	0.012026	0.00261321	0.00786722	0.0114324	0.00581808
2 Sep. 2014	732	0.853712	0.884047	0.0518388	0.0161438	0.0186318	0.02431	0.0289046	0.0166858	0.0601514	0.0314304	0.00514865	0.00367362	0.00521652	0.00488594	0.00627429	0.00202479
16 Sep. 2014	746	0.825395	1.00864	0.0507374	0.0109555	0.012348	0.0153584	0.0245283	0.0151076	0.0738972	0.0730162	0.0105063	0.00501487	0.00227424	0.00330042	0.0172351	0.00643822

## Sheet: Fig.1e,f, Fig. 4, Fig. 5
calendar.date	days	K27.I.STM.mean	K27.II.STM.mean	K27.III.STM.mean	K27.IV.STM.mean	K27.V.STM.mean	K27.VI.STM.mean	K27.VII.STM.mean	K27.VIII.STM.mean	K27.I.STM.SD	K27.II.STM.SD	K27.III.STM.SD	K27.IV.STM.SD	K27.V.STM.SD	K27.VI.STM.SD	K27.VII.STM.SD	K27.VIII.STM.SD
25 Sep. 2012	25	0.0378188	0.115397	0.0254173	0.0194135	0.0114687	0.0148175	0.00624598	0.0089721	0.0131312	0.0415871	0.00640125	0.00369046	0.00363694	0.0108705	0.00476169	0.0014215
23 Oct. 2012	53	0.0317261	0.0797108	0.0158609	0.0126342	0.0124932	0.00610998	0.00750162	0.0146216	0.0268613	0.038083	0.00155696	0.00419223	0.00403678	0.00259526	0.00527875	0.00512074
6 Nov. 2012	67	0.0452693	0.029498	0.00939198	0.0123385	0.0104874	0.00364409	0.00189696	0.00458932	0.0326477	0.0125812	0.00383019	0.0066421	0.00157978	0.00146174	0.00180423	0.00276797
21 Nov. 2012	82	0.0845729	0.0957033	0.0452715	0.0160941	0.0123546	0.00628214	0.0017952	0.0356222	0.0511378	0.0323698	0.0259209	0.00432834	0.00655121	0.000897502	0.000192801	0.0511428
4 Dec. 2012	95	0.21557	0.17623	0.0588262	0.0212936	0.00830936	0.00513451	0.00287078	0.00543817	0.0421405	0.0892305	0.0220184	0.00692302	0.00290085	0.00255623	0.00310259	0.00103204
18 Dec. 2012	109	0.423687	0.415775	0.120415	0.0562183	0.0170798	0.0154353	0.0043629	0.008544	0.109646	0.0349387	0.0419147	0.0310654	0.0100858	0.00124466	0.00280389	0.00447203
8 Jan. 2013	130	0.616319	0.658382	0.159415	0.105338	0.0517534	0.0250488	0.00807203	0.0128218	0.117907	0.104183	0.0237753	0.0381009	0.0112318	0.00424479	0.00118221	0.0033151
22 Jan. 2013	144	0.648776	0.823999	0.271047	0.146994	0.106128	0.0385938	0.0191637	0.0204011	0.0923367	0.0832856	0.0535615	0.0345606	0.0458771	0.0267973	0.00571447	0.00896408
5 Feb. 2013	158	0.781178	0.898176	0.427117	0.189201	0.110765	0.0498569	0.0382343	0.0149511	0.101677	0.129585	0.107794	0.0423699	0.0420478	0.0302626	0.0160328	0.0082142
19 Feb. 2013	172	0.84032	0.884783	0.505092	0.299012	0.261539	0.119751	0.0978834	0.0426583	0.0765168	0.133492	0.0826301	0.0742274	0.0414167	0.0425167	0.0453669	0.0160258
5 Mar. 2013	186	0.848328	0.937313	0.720377	0.535921	0.435314	0.29327	0.170819	0.0765587	0.0813411	0.129952	0.0225914	0.0726833	0.0465733	0.0574941	0.0333687	0.0179279
19 Mar. 2013	200	0.925734	1.04559	0.787527	0.734735	0.769405	0.714949	0.40543	0.150645	0.173829	0.224419	0.0522108	0.125632	0.087324	0.264289	0.149155	0.0789997
2 Apr. 2013	214	0.815354	1.02867	0.845736	0.665094	0.770283	0.631834	0.40838	0.103856	0.101391	0.192914	0.117329	0.128906	0.0950921	0.12274	0.051957	0.0248015
16 Apr. 2013	228	0.586647	0.783522	0.812624	0.624443	0.760653	0.49654	0.281901	0.0766802	0.102901	0.126723	0.138784	0.14927	0.109808	0.0209124	0.0614874	0.0280549
30 Apr. 2013	242	0.27437	0.361641	0.482244	0.4266	0.458972	0.24799	0.132449	0.0602097	0.0368466	0.0353923	0.0589102	0.11618	0.076213	0.0582305	0.0339118	0.0259559
2013-05-13	255	0.202886	0.269563	0.338115	0.290385	0.264624	0.18625	0.0774404	0.0462577	0.0347734	0.0422711	0.049094	0.0729843	0.07051	0.0851111	0.0168426	0.0204278
2013-05-28	270	0.0828815	0.117473	0.157132	0.124544	0.111495	0.0836883	0.0301254	0.018289	0.0265967	0.0373034	0.0371231	0.0732209	0.0547205	0.0469485	0.0176153	0.0100337
11 Jun. 2013	284	0.0706704	0.118755	0.136968	0.164076	0.118643	0.100316	0.031183	0.0238938	0.0256146	0.0255504	0.0395862	0.0802868	0.0367335	0.0414935	0.0160412	0.00633921
2 Jul. 2013	305	0.0266115	0.0489759	0.0671858	0.0729366	0.0640613	0.0540727	0.00799307	0.01311	0.00723749	0.0220916	0.0372139	0.0312132	0.0374784	0.0259388	0.00609284	0.00372405
16 Jul. 2013	319	0.0163399	0.0258211	0.0300852	0.0284613	0.0265497	0.0261274	0.00640623	0.00831721	0.00530797	0.00995517	0.0156954	0.0116778	0.00993427	0.0180761	0.00478054	0.00314804
30 Jul. 2013	333	0.028305	0.0325922	0.024634	0.0173212	0.0179558	0.0198895	0.00855626	0.0114888	0.00609625	0.0145672	0.014223	0.00928677	0.0163129	0.0182783	0.00329235	0.00660593
13 Aug. 2013	347	0.0177899	0.0239612	0.0171495	0.0119017	0.0128704	0.00849513	0.00586077	0.00925606	0.0036349	0.00522775	0.00605481	0.00495641	0.00535415	0.00361129	0.00176877	0.00262133
27 Aug. 2013	361	0.0178159	0.0248089	0.0127968	0.0163713	0.0127455	0.00514723	0.00339748	0.00609628	0.012761	0.00974334	0.00717083	0.00454547	0.00359919	0.0024111	0.00178579	0.00109899
10 Sep. 2013	375	0.0141089	0.0239095	0.0118639	0.0127665	0.010826	0.0237676	0.0306846	0.00941166	0.00459731	0.00282466	0.00237245	0.00174574	0.00173679	0.0335617	0.0534277	0.002567
24 Sep. 2013	389	0.0219049	0.0245565	0.00956553	0.00978899	0.0104862	0.00362501	0.00224889	0.00553095	0.00397011	0.0090683	0.00263685	0.00449262	0.0018291	0.000925737	0.000449378	0.00150022
8 Oct. 2013	403	0.0136103	0.0178025	0.00631906	0.00512296	0.00623236	0.00198509	0.00155651	0.00666823	0.00197162	0.00345083	0.0012295	0.000858516	0.00230132	0.000738632	0.000657682	0.00136697
22 Oct. 2013	417	0.0155788	0.0218505	0.00948886	0.010288	0.00944986	0.00492344	0.00444194	0.00849152	0.00719013	0.00417872	0.00568613	0.0064717	0.0089681	0.00303259	0.0025523	0.00367924
5 Nov. 2013	431	0.0108581	0.018847	0.00821	0.0073821	0.00758395	0.00267856	0.00227883	0.0047584	0.00129394	0.0028791	0.00161442	0.00235098	0.00239358	0.000823306	0.000882305	0.00141111
19 Nov. 2013	445	0.0391235	0.0472198	0.0132249	0.0109043	0.00605549	0.00407119	0.00276616	0.00310225	0.0104105	0.0156101	0.00707315	0.00571139	0.00156812	0.00104316	0.00333826	0.00100734
3 Dec. 2013	459	0.114806	0.116958	0.0201059	0.0095982	0.00380389	0.0040311	0.00316156	0.00484024	0.020575	0.0365538	0.00838667	0.00572256	0.00121967	0.00243956	0.00126615	0.00290348
17 Dec. 2013	473	0.304015	0.341808	0.0710906	0.0291396	0.0151004	0.00900948	0.00429788	0.00713216	0.0950828	0.147264	0.0322714	0.0106398	0.00974751	0.00851026	0.00281966	0.00424606
7 Jan. 2014	494	0.537129	0.592566	0.151487	0.0708125	0.017051	0.0118393	0.00837267	0.013902	0.0615151	0.0568849	0.0239867	0.00808226	0.00408066	0.00450903	0.00157094	0.0039375
21 Jan. 2014	508	0.525064	0.479575	0.153151	0.0888502	0.0481639	0.0312797	0.00719209	0.0127783	0.192944	0.169746	0.0529779	0.02813	0.0212778	0.0259664	0.00237493	0.00741624
4 Feb. 2014	522	0.696967	0.699453	0.255552	0.151275	0.0856308	0.0459534	0.0179996	0.0179804	0.051349	0.114309	0.0809335	0.0573931	0.0251896	0.0322289	0.010198	0.00353402
18 Feb. 2014	536	0.548812	0.62791	0.325437	0.217534	0.124121	0.0649271	0.0112557	0.0159957	0.0432515	0.0863489	0.0337889	0.0456216	0.022977	0.0252765	0.00443593	0.00870093
4 Mar. 2014	550	0.597952	0.586179	0.430555	0.281864	0.250652	0.212493	0.0558593	0.0384828	0.129274	0.184518	0.112424	0.109063	0.0687419	0.104602	0.026995	0.016291
20 Mar. 2014	566	0.860574	0.802841	0.727306	0.557661	0.541883	0.366984	0.182117	0.0889716	0.0965876	0.113629	0.0914244	0.0866419	0.0997551	0.095014	0.0756645	0.036718
1 Apr. 2014	578	0.813724	0.805901	0.889646	0.765074	0.928713	0.599229	0.232519	0.132159	0.0462721	0.163221	0.0584454	0.122977	0.150365	0.103605	0.0871515	0.0415521
15 Apr. 2014	592	0.564007	0.745948	0.827352	0.728648	0.812755	0.501087	0.392801	0.146306	0.077324	0.124915	0.0535012	0.0754201	0.0327884	0.0829002	0.127309	0.0694612
28 Apr. 2014	605	0.223883	0.308695	0.502053	0.394941	0.441173	0.257722	0.0963223	0.0559063	0.0416485	0.0828284	0.0503312	0.071824	0.0663958	0.0955773	0.0435212	0.0220139
2014-05-13	620	0.125239	0.23114	0.304115	0.209516	0.191017	0.109208	0.05036	0.03607	0.0153803	0.0483994	0.0172814	0.0798306	0.0556923	0.0620308	0.0272021	0.0234262
2014-05-27	634	0.0557269	0.0787975	0.140282	0.0815418	0.0947845	0.0382322	0.0169018	0.0184126	0.00752298	0.0140792	0.0142511	0.0242403	0.0320762	0.0172196	0.0130255	0.00659332
10 Jun. 2014	648	0.0389748	0.0712987	0.0924713	0.0892032	0.078909	0.0468424	0.00938738	0.0135211	0.00925014	0.0297828	0.0359999	0.0550593	0.0364914	0.0327332	0.00253546	0.00541308
23 Jun. 2014	661	0.013287	0.0337677	0.0348529	0.0493698	0.035811	0.0261118	0.00675807	0.0103738	0.00599728	0.0106329	0.0258099	0.0407473	0.0295621	0.0210855	0.00362366	0.000878844
8 Jul. 2014	676	0.0218627	0.0367121	0.0498488	0.0531376	0.0442932	0.0409143	0.0155711	0.0080578	0.00860656	0.0146496	0.0268262	0.0213469	0.0221563	0.0210648	0.00826754	0.00289804
22 Jul. 2014	690	0.0161994	0.0342444	0.0412999	0.0282885	0.0240743	0.0242595	0.0138232	0.00880149	0.00657064	0.0314554	0.0319023	0.0262797	0.0138236	0.0162771	0.0117974	0.00538993
5 Aug. 2014	704	0.0141404	0.0192664	0.0137927	0.0200192	0.017429	0.0131156	0.00801155	0.0074904	0.00594535	0.00750895	0.00584336	0.0133145	0.0116208	0.00638523	0.00495157	0.00262455
19 Aug. 2014	718	0.0127277	0.016551	0.00834568	0.00872259	0.00611954	0.00689701	0.00553856	0.00877315	0.00920883	0.00878827	0.00128539	0.00465143	0.000452847	0.00181159	0.00231081	0.00292778
2 Sep. 2014	732	0.0146494	0.0133267	0.00982713	0.0113333	0.0153561	0.0100938	0.00500945	0.00771871	0.00507143	0.00575286	0.00352395	0.00614147	0.00839087	0.00461629	0.00460279	0.00114522
16 Sep. 2014	746	0.00890285	0.00970669	0.00940479	0.0051161	0.00776276	0.00429863	0.00187062	0.00651221	0.00243099	0.006137	0.00415358	0.00183408	0.0029825	0.00153737	0.00182482	0.00380669

## Sheet: Fig. 1g
date	days	bolting	flowering	reversion
120925	25	0	0	0
121023	53	0	0	0
121106	67	0	0	0
121121	82	0	0	0
121204	95	0	0	0
121218	109	0	0	0
130108	130	0	0	0
130122	144	0	0	0
130205	158	0	0	0
130219	172	0	0	0
130305	186	0	0	0
130319	200	36	0	0
130402	214	40	0	0
130416	228	40	0	0
130430	242	16	24	0
130513	255	3	35	2
130528	270	2	18	20
130611	284	7	7	26
130702	305	3	5	5
130716	319	0	0	1
130730	333	1	2	0
130813	347	0	1	0
130827	361	0	0	1
130910	375	0	0	0
130924	389	0	0	0
131008	403	0	0	0
131022	417	0	0	0
131105	431	0	0	0
131119	445	0	0	0
131203	459	0	0	0
131217	473	0	0	0
140107	494	0	0	0
140121	508	0	0	0
140204	522	0	0	0
140218	536	0	0	0
140304	550	3	0	0
140320	566	17	0	0
140401	578	38	0	0
140415	592	39	1	0
140428	605	19	21	0
140513	620	0	39	1
140527	634	1	6	33
140610	648	1	1	38
140623	661	3	1	10
140708	676	0	2	0
140722	690	0	0	1
140805	704	0	0	0
140819	718	0	0	0
140902	732	0	0	0
140916	746	0	0	0

## Sheet: Fig. 2a,b
date	FLC.ACT2.log10	FLC.ACT2	FLC.PP2A.log10	FLC.PP2A
120925	0.287442	1.93839	0.221849	1.66667
120925	0.0898862	1.22995	0.0818329	1.20735
120925	0.233496	1.71197	0.277209	1.89325
120925	0.223191	1.67183	0.319429	2.08655
121023	0.0830589	1.21076	0.168438	1.4738
121023	0.15378	1.42489	0.259175	1.81625
121023	0.131807	1.35459	0.250709	1.78119
121023	0.0933398	1.23977	0.0568229	1.13978
121106	-0.128274	0.744262	0.191301	1.55346
121106	0.187494	1.53991	0.212678	1.63184
121106	0.0876694	1.22368	0.369419	2.3411
121106	-0.146302	0.714	-0.0558578	0.87931
121121	-0.419586	0.380552	-0.21159	0.614341
121121	-0.243515	0.570802	0.139974	1.3803
121121	-0.598999	0.251768	-0.267606	0.54
121121	-0.00129062	0.997033	0.236527	1.72396
121204	-0.377564	0.419214	-0.0892426	0.814249
121204	-0.843762	0.143297	-0.6343	0.232113
121204	-0.882437	0.131088	-0.227307	0.592506
121204	-1.06788	0.0855305	-0.77295	0.168675
121218	-1.09792	0.0798148	-0.903342	0.124928
121218	-0.406878	0.391852	-0.119154	0.760057
121218	-1.71799	0.0191432	-1.59084	0.0256541
121218	-1.05283	0.0885455	-0.921799	0.11973
130108	-2.05454	0.0088199	-1.6328	0.0232916
130108	-2.51543	0.0030519	-2.34121	0.00455814
130108	-1.87072	0.0134672	-1.62331	0.0238065
130108	-1.97807	0.0105179	-1.56292	0.0273575
130122	-2.4595	0.00347138	-2.12028	0.00758088
130122	-2.78891	0.0016259	-2.50683	0.00311295
130122	-2.81683	0.00152466	-2.7005	0.00199297
130122	-2.23831	0.00577689	-2.06523	0.00860534
130205	-2.81597	0.00152766	-2.25379	0.00557453
130205	-3.05409	0.000882903	-2.66721	0.00215173
130205	-3.03337	0.000926045	-2.78389	0.00164477
130205	-2.72956	0.00186397	-2.28042	0.00524302
130219	-3.13953	0.000725223	-3.19064	0.000644702
130219	-3.18948	0.000646429	-2.97785	0.00105233
130219	-3.49522	0.000319727	-3.22686	0.000593116
130219	-3.16943	0.000676972	-2.68624	0.0020595
130305	-2.99848	0.0010035	-2.81256	0.0015397
130305	-2.8381	0.00145178	-2.66552	0.00216012
130305	-3.08	0.000831757	-2.70908	0.00195397
130305	-2.86877	0.00135279	-2.64249	0.00227778
130319	-2.03015	0.00932927	-1.52543	0.0298246
130319	-2.7057	0.00196923	-2.31865	0.0048012
130319	-3.19041	0.000645045	-2.86359	0.00136903
130319	-2.1778	0.00664042	-1.58987	0.0257114
130402	-0.951192	0.111894	-0.525096	0.298472
130402	-2.30861	0.00491346	-2.00869	0.00980179
130402	-1.2844	0.0519522	-0.685439	0.206329
130402	-2.21244	0.00613142	-1.76235	0.0172841
130416	-0.22345	0.597792	0.18244	1.52209
130416	-0.704676	0.197389	-0.272918	0.533436
130416	-0.501284	0.315294	-0.398372	0.399602
130416	-0.355388	0.441176	-0.103655	0.787671
130430	-0.214777	0.609851	0.276513	1.89022
130430	-0.128547	0.743795	0.485142	3.05592
130430	-0.72027	0.190428	-0.341472	0.455542
130430	0.168697	1.47468	0.60706	4.04632
130513	-0.0263289	0.941176	0.500829	3.16832
130513	0.265632	1.84345	0.681241	4.8
130513	-0.399534	0.398535	-0.000797603	0.998165
130513	0.432478	2.70694	0.536243	3.4375
130528	0.16835	1.4735	NA	NA
130528	0.253083	1.79095	0.771099	5.90336
130528	-0.213906	0.611074	-0.0127673	0.97103
130528	0.590405	3.89408	0.689519	4.89237
130611	0.44329	2.77518	0.619636	4.1652
130611	0.483199	3.04228	0.838587	6.89583
130611	0.0842266	1.21402	0.384723	2.42506
130611	0.840299	6.92308	0.983532	9.62791
130702	-0.0105502	0.976	-0.145365	0.715543
130702	0.484614	3.05221	0.457568	2.86792
130702	0.104043	1.2707	0.266519	1.84722
130702	0.425341	2.66282	0.439718	2.75244
130716	0.0980982	1.25342	0.13697	1.37079
130716	-0.0923143	0.808511	-0.0253675	0.943262
130716	0.0491034	1.1197	0.214523	1.63879
130716	0.0765962	1.19288	0.225828	1.68201
130730	0.0602021	1.14869	0.0876404	1.2236
130730	-0.115531	0.766423	0.152251	1.41988
130730	0.246129	1.7625	0.143467	1.39145
130730	0.268267	1.85467	0.449042	2.81217
130813	0.184682	1.52997	0.201442	1.59016
130813	0.302508	2.00682	0.487145	3.07004
130813	0.507234	3.21539	0.908829	8.10642
130813	0.353977	2.25932	0.866198	7.34848
130827	0.456498	2.86087	0.661071	4.58217
130827	0.461583	2.89456	1.42558	26.6426
130827	0.128754	1.3451	0.376932	2.38194
130827	0.292743	1.9622	0.555786	3.59572
130910	0.148562	1.40787	0.388464	2.44604
130910	-0.0361328	0.920168	0.547353	3.52657
130910	0.145122	1.39676	0.707444	5.09852
130910	0.112168	1.2947	0.671641	4.69505
130924	0.266029	1.84514	0.548844	3.5387
130924	0.234773	1.71701	0.579087	3.79391
130924	0.073884	1.18545	0.331611	2.14591
130924	0.19516	1.56733	0.59438	3.92989
131008	0.3617	2.29985	0.469762	2.9496
131008	0.290352	1.95142	0.716078	5.20089
131008	-0.250931	0.561137	0.143422	1.3913
131008	0.0705811	1.17647	0.254312	1.79602
131022	0.398182	2.5014	0.730633	5.37815
131022	0.451265	2.8266	0.825127	6.68539
131022	0.142313	1.38776	0.450132	2.81924
131022	0.294399	1.9697	0.601708	3.99676
131105	0.371394	2.35177	0.619379	4.16274
131105	0.311371	2.04819	0.767263	5.85145
131105	0.256126	1.80354	0.65041	4.47106
131105	0.442256	2.76857	0.741664	5.51651
131119	0.196693	1.57287	0.385825	2.43123
131119	0.173696	1.49175	0.482827	3.03968
131119	0.254123	1.79524	0.664362	4.61702
131119	0.322059	2.09923	0.800301	6.31395
131203	-0.21776	0.605676	0.0790742	1.1997
131203	-0.535894	0.291143	-0.228111	0.59141
131203	-0.492664	0.321615	-0.286731	0.516736
131203	-0.552842	0.28	-0.380833	0.41607
131217	-0.670669	0.213467	-0.352636	0.443981
131217	-0.272123	0.534413	-0.180766	0.659529
131217	-0.71391	0.193237	-0.458638	0.347826
131217	-0.465861	0.342089	-0.390412	0.406994
140107	-1.62761	0.0235714	-1.20485	0.062395
140107	-1.34909	0.0447619	-1.20089	0.0629665
140107	-1.33477	0.046263	-1.14997	0.0707987
140107	-0.852888	0.140317	-0.569422	0.269512
140121	-1.66833	0.021462	-1.3627	0.0433806
140121	-2.30221	0.00498641	-2.08272	0.00826577
140121	-1.23362	0.058396	-0.897462	0.12663
140121	-1.05137	0.0888446	-0.831534	0.147389
140204	-2.29473	0.00507303	-1.63981	0.0229188
140204	-2.40373	0.00394706	-1.76211	0.0172938
140204	-2.52747	0.00296845	-2.06486	0.00861268
140204	-1.98958	0.0102429	-1.64957	0.0224092
140218	-2.42957	0.00371901	-2.06487	0.00861244
140218	-2.87192	0.00134301	-2.6155	0.00242381
140218	-2.04907	0.00893162	-1.96877	0.0107455
140218	-1.64787	0.0224973	-1.41784	0.0382084
140304	-3.01603	0.000963768	-2.78014	0.00165904
140304	-2.76562	0.00171546	-2.53166	0.00293993
140304	-1.37141	0.0425197	-1.41759	0.0382301
140304	-1.38104	0.0415875	-1.1024	0.0789948
140320	-2.26241	0.00546501	-1.86322	0.0137019
140320	-3.07802	0.00083557	-2.7214	0.00189931
140320	-1.7337	0.0184631	-1.50953	0.0309365
140320	-2.14654	0.00713615	-1.96428	0.0108571
140401	-1.56489	0.027234	-1.14637	0.0713887
140401	-1.74774	0.0178758	-1.38809	0.0409174
140401	-0.878354	0.132326	-0.752978	0.176613
140401	-1.11306	0.077079	-0.700934	0.199097
140415	-0.890456	0.12869	-0.549471	0.282182
140415	-1.44069	0.03625	-1.0048	0.0988999
140415	-0.376922	0.419835	-0.249343	0.563193
140415	-0.437903	0.364835	-0.394438	0.403239
140428	-0.435849	0.366565	-0.205334	0.623256
140428	-0.129017	0.742991	0.10973	1.28745
140428	0.05086	1.12424	0.39794	2.5
140428	-0.166795	0.681091	0.277781	1.89575
140513	0.0180582	1.04246	0.313243	2.05704
140513	0.0656835	1.16328	0.12097	1.3212
140513	0.197281	1.575	0.523865	3.34091
140513	-0.0674813	0.856089	0.286669	1.93495
140527	-0.156115	0.698047	0.142962	1.38983
140527	0.155096	1.42921	0.238501	1.73181
140527	0.158125	1.43921	0.360855	2.29538
140527	0.110982	1.29116	0.461206	2.89205
140610	0.0753574	1.18948	0.360008	2.29091
140610	0.40357	2.53262	0.541706	3.48101
140610	-0.0601074	0.870748	0.227541	1.68865
140610	-0.0740264	0.843284	0.279292	1.90236
140623	0.11812	1.31256	0.320097	2.08976
140623	0	1	0.442067	2.76737
140623	0.0180982	1.04255	0.320053	2.08955
140623	0.0203812	1.04805	0.34307	2.20328
140708	0.219693	1.65842	0.365177	2.31834
140708	0.105974	1.27636	0.385686	2.43045
140708	-0.0156852	0.964528	0.438277	2.74332
140708	-0.0454028	0.900735	0.12553	1.33515
140722	0.192855	1.55903	0.420629	2.63408
140722	0.151778	1.41833	0.380274	2.40035
140722	0.100997	1.26182	0.404879	2.54026
140722	0.638272	4.34783	0.669731	4.67446
140805	0.286223	1.93296	0.517473	3.2921
140805	0.122671	1.32639	0.100143	1.25934
140805	-0.0908844	0.811177	0.403874	2.53439
140805	-0.136677	0.73	-0.0461663	0.899153
140819	0.114046	1.30031	0.609284	4.06709
140819	0.141446	1.38499	0.275953	1.88779
140819	0.0991315	1.25641	0.365914	2.32227
140819	-0.212692	0.612785	0.0742107	1.18634
140902	-0.0430088	0.905714	0.189305	1.54634
140902	0.226909	1.6862	0.537904	3.45068
140902	-0.0519983	0.88716	0.302174	2.00528
140902	-0.109987	0.776269	0.0941762	1.24216
140916	0.196817	1.57332	0.38513	2.42734
140916	0.393344	2.47368	0.43477	2.72126
140916	0.1881	1.54206	0.752845	5.66038
140916	0.151367	1.41699	0.101533	1.26338

## Sheet: Fig. 2c,d
date	K27.I.FUS3	K27.II.FUS3	K27.III.FUS3	K27.IV.FUS3	K27.V.FUS3	K27.VI.FUS3	K27.VII.FUS3	K27.VIII.FUS3	K27.I.STM	K27.II.STM	K27.III.STM	K27.IV.STM	K27.V.STM	K27.VI.STM	K27.VII.STM	K27.VIII.STM	K4.I.ACT2	K4.II.ACT2	K4.III.ACT2	K4.IV.ACT2	K4.V.ACT2	K4.VI.ACT2	K4.VII.ACT2	K4.VIII.ACT2	K4.I.PP2AA3	K4.II.PP2AA3	K4.III.PP2AA3	K4.IV.PP2AA3	K4.V.PP2AA3	K4.VI.PP2AA3	K4.VII.PP2AA3	K4.VIII.PP2AA3
120925	0.0182143	0.034874	0.0173965	0.0104356	0.00835179	0.0167065	0.00292773	0.0050428	0.0330553	0.0632894	0.0315711	0.0189386	0.0151568	0.0303189	0.00531324	0.00915167	1.09955	1.15795	0.151166	0.0548895	0.0685271	0.119208	0.0337277	0.0257414	1.05641	1.11252	0.145235	0.052736	0.0658385	0.114531	0.0324045	0.0247315
120925	0.0232154	0.105085	0.0273767	0.0242745	0.0124952	0.0116043	0.0127865	0.00827416	0.024012	0.108691	0.0283162	0.0251075	0.012924	0.0120025	0.0132253	0.0085581	1.27369	0.81144	0.173657	0.0810526	0.057632	0.0582736	0.0523246	0.0397035	1.2739	0.811577	0.173687	0.0810664	0.0576418	0.0582835	0.0523335	0.0397102
120925	0.0305922	0.0808403	0.0119639	0.0194569	0.00875518	0.00979357	0.00284517	0.00876265	0.0376938	0.0996063	0.0147412	0.0239735	0.0107876	0.012067	0.00350564	0.0107968	0.991666	0.814005	0.112092	0.0608081	0.0444627	0.0626636	0.0432357	0.0497176	1.20365	0.988014	0.136054	0.073807	0.0539675	0.0760592	0.0524781	0.0603457
120925	0.061344	0.206238	0.0293516	0.0104577	0.00760521	0.00529889	0.00319103	0.00801274	0.056514	0.19	0.0270406	0.00963434	0.00700641	0.00488168	0.00293978	0.00738186	0.870203	0.657088	0.124462	0.0472879	0.0292633	0.0376104	0.0450497	0.0414928	0.915322	0.691157	0.130916	0.0497398	0.0307806	0.0395605	0.0473855	0.0436442
121023	0.00757637	0.0493791	0.0123362	0.0137846	0.00644157	0.00261819	0.0041705	0.010477	0.0100737	0.0656553	0.0164024	0.0183282	0.00856481	0.00348118	0.00554517	0.0139304	0.883637	0.713369	0.0785532	0.0351358	0.0336987	0.0495543	0.076761	0.0537588	1.00515	0.811466	0.0893553	0.0399674	0.0383327	0.0563687	0.0873166	0.0611513
121023	0.0299392	0.056222	0.00752138	0.0038188	0.00649258	0.00377993	0.00636929	0.0091898	0.0708762	0.133097	0.0178057	0.0090404	0.0153702	0.00894839	0.0150783	0.0217554	0.766014	0.648788	0.0639641	0.018167	0.0253095	0.0407679	0.0871935	0.0640656	0.982527	0.832166	0.0820435	0.0233019	0.0324632	0.0522909	0.111839	0.0821736
121023	0.0202051	0.0426236	0.0140108	0.00971361	0.00926118	0.00427525	0.00280389	0.00934057	0.0207479	0.0437686	0.0143872	0.00997454	0.00950996	0.00439009	0.00287921	0.00959148	0.784486	0.636256	0.0502668	0.0272538	0.0240733	0.0509493	0.0643277	0.0466477	1.09997	0.892128	0.0704818	0.038214	0.0337544	0.0714387	0.0901974	0.0654072
121023	0.0259482	0.0785674	0.0152852	0.0135818	0.0170139	0.00784438	0.00669512	0.0135975	0.0252068	0.0763226	0.0148485	0.0131937	0.0165278	0.00762025	0.00650383	0.013209	0.716477	0.807829	0.0481163	0.0284299	0.0412193	0.0716825	0.11861	0.0574824	0.955231	1.07703	0.0641503	0.0379037	0.054955	0.0955696	0.158135	0.0766375
121106	0.0303835	0.0288141	0.0109724	0.00730193	0.01032	0.00214654	0.000604653	0.00361384	0.027627	0.0261999	0.00997689	0.00663945	0.00938373	0.00195179	0.000549795	0.00328597	0.988328	0.929593	0.0448983	0.0187902	0.0247155	0.0156299	0.0213057	0.0236323	0.919408	0.864768	0.0417673	0.0174799	0.022992	0.0145399	0.01982	0.0219843
121106	0.0470659	0.0424391	0.0133423	0.0108052	0.0113766	0.00412339	0.00412332	0.00164284	0.0514515	0.0463935	0.0145856	0.011812	0.0124367	0.0045076	0.00450753	0.00179592	0.921098	0.957165	0.0521334	0.0198171	0.0276423	0.0336489	0.0899575	0.0409291	1.08694	1.1295	0.0615197	0.023385	0.0326191	0.0397072	0.106154	0.0482982
121106	0.0825175	0.0273441	0.00607314	0.0203581	0.00844536	0.00275694	0.000798409	0.00471205	0.0882987	0.0292599	0.00649863	0.0217844	0.00903704	0.00295009	0.000854345	0.00504217	0.98916	1.17122	0.0165717	0.012259	0.00893873	0.0308385	0.0431384	0.0336481	1.20743	1.42967	0.0202285	0.0149642	0.0109112	0.0376435	0.0526575	0.0410731
121106	0.0167812	0.0197687	0.0079703	0.0111688	0.013587	0.006329	0.00205318	0.010085	0.0136999	0.0161388	0.00650682	0.00911805	0.0110922	0.00516689	0.00167618	0.00823323	0.959447	0.995132	0.0447081	0.0163879	0.021326	0.0325983	0.0636078	0.0504158	1.15677	1.1998	0.0539032	0.0197584	0.025712	0.0393027	0.0766899	0.0607847
121121	0.0610225	0.0742719	0.023614	0.0179758	0.0075356	0.0079549	0.00244687	0.139979	0.048598	0.0591497	0.018806	0.0143158	0.00600131	0.00633523	0.00194868	0.111479	0.70757	0.763313	0.021655	0.0203882	0.0112074	0.0274603	0.0561794	0.0444691	0.92006	0.992543	0.0281581	0.026511	0.0145731	0.0357069	0.0730506	0.0578236
121121	0.176404	0.139453	0.0777537	0.0248192	0.0178547	0.0080877	0.00179944	0.0227712	0.159537	0.126119	0.0703191	0.022446	0.0161475	0.00731437	0.00162739	0.0205939	0.692862	0.90636	0.022773	0.00881506	0.0102467	0.0575723	0.0852274	0.141279	0.850477	1.11254	0.0279535	0.0108204	0.0125777	0.0706692	0.104615	0.173418
121121	0.0867599	0.139533	0.0752967	0.0148815	0.0228549	0.00741804	0.00190201	0.00944622	0.0743337	0.119548	0.0645124	0.0127501	0.0195815	0.00635559	0.00162959	0.00809329	1.0491	0.951826	0.0427273	0.0164182	0.0234737	0.0966117	0.157335	0.108957	0.854534	0.775303	0.0348032	0.0133733	0.0191203	0.0786943	0.128156	0.08875
121121	0.100746	0.140764	0.0495378	0.0268269	0.013875	0.00924635	0.00356461	0.00419203	0.0558229	0.0779962	0.0274486	0.0148646	0.00768805	0.00512334	0.00197513	0.00232278	0.667227	0.738525	0.0134554	0.00592308	0.00530063	0.183502	0.343776	0.180222	0.813797	0.900757	0.0164111	0.0072242	0.00646502	0.223812	0.419293	0.219811
121204	0.276589	0.215284	0.0930994	0.0230662	0.00479729	0.00315117	0.00170654	0.0067832	0.261437	0.203491	0.0879994	0.0218027	0.0045345	0.00297855	0.00161306	0.00641162	0.604331	0.728339	0.0196927	0.00865696	0.0132353	0.170814	0.257705	0.259524	0.865907	1.04359	0.0282165	0.012404	0.018964	0.244749	0.36925	0.371855
121204	0.246391	0.0687754	0.0870624	0.0190995	0.0136076	0.00783998	0.0102374	0.0055716	0.178396	0.0497958	0.0630362	0.0138287	0.0098524	0.00567642	0.00741226	0.00403403	0.698087	0.756723	0.0149191	0.00793492	0.0163745	0.168119	0.345778	0.184841	1.0148	1.10004	0.0216877	0.0115349	0.0238034	0.244392	0.502652	0.2687
121204	0.250043	0.265448	0.0633466	0.0264021	0.0154216	0.00463281	0.000591975	0.00738398	0.181191	0.192354	0.0459034	0.019132	0.0111751	0.00335711	0.000428968	0.00535072	0.517595	0.862212	0.00690312	0.00689244	0.00309069	NA	NA	NA	0.767542	1.27857	0.0102366	0.0102208	0.00458319	NA	NA	NA
121204	0.332195	0.357014	0.0528271	0.0418741	0.0105686	0.0117397	0.00279358	0.00820147	0.241257	0.259281	0.0383656	0.030411	0.00767546	0.00852596	0.00202883	0.00595632	0.574069	0.52787	0.005533	0.00595197	0.00366911	0.102807	0.240149	0.120363	0.809018	0.743911	0.00779749	0.00838794	0.00517077	0.144883	0.338435	0.169624
121218	0.45637	0.604149	0.13567	0.0743519	0.0145883	0.023188	0.00293153	0.00935554	0.289599	0.383375	0.0860921	0.0471815	0.00925728	0.0147144	0.00186026	0.00593675	0.47122	0.619889	0.0110233	0.00848328	0.0118375	0.188951	0.249238	0.192593	0.614384	0.808219	0.0143723	0.0110606	0.0154339	0.246357	0.324959	0.251106
121218	0.692171	0.68558	0.159568	0.063718	0.0553139	NA	NA	NA	0.398539	0.394744	0.0918764	0.0366876	0.0318487	NA	NA	NA	0.46053	0.503368	0.00801277	0.00527879	0.0133796	NA	NA	NA	0.683591	0.747178	0.0118938	0.00783562	0.0198601	NA	NA	NA
121218	0.743194	0.621499	0.170028	0.137708	0.0170602	0.0198107	0.0051621	0.00805875	0.552176	0.46176	0.126327	0.102314	0.0126754	0.0147189	0.00383533	0.00598747	0.462233	0.493218	0.00773036	0.00850608	0.00934485	0.137411	0.304346	0.139743	0.507513	0.541534	0.00848762	0.00933932	0.0102603	0.150872	0.33416	0.153432
121218	0.646476	0.602074	0.252316	0.0550401	0.0206814	0.0240027	0.0105174	0.0195006	0.454434	0.423222	0.177363	0.0386899	0.0145378	0.0168725	0.00739309	0.0137078	0.320557	0.410812	0.00911243	0.00148266	0.00548838	0.102109	0.209786	0.162647	0.448258	0.574469	0.0127426	0.00207331	0.00767482	0.142787	0.293359	0.227441
130108	0.749782	1.11104	0.263634	0.166083	0.053733	0.0421665	0.0120917	0.0159282	0.53118	0.787114	0.18677	0.117661	0.0380669	0.0298727	0.0085663	0.0112843	0.363502	0.323051	0.00754649	0.00766719	0.0224253	0.276031	0.535942	0.274903	0.545995	0.485235	0.0113351	0.0115164	0.0336838	0.414609	0.805006	0.412915
130108	0.898737	1.02969	0.225937	0.0979394	0.107607	0.0347452	0.0128143	0.0176258	0.515044	0.590088	0.129479	0.0561267	0.0616672	0.0199116	0.00734358	0.0101009	0.329056	0.331924	0.00556669	0.00557396	0.0274481	0.299737	0.52809	0.288657	0.43374	0.437521	0.00733765	0.00734722	0.0361802	0.395093	0.696092	0.380488
130108	1.2285	1.11513	0.249246	0.160481	0.0962825	0.0426793	0.0110174	0.0281703	0.767948	0.697082	0.155806	0.100319	0.0601872	0.0266793	0.0068871	0.0176095	0.204062	0.175451	0.0032158	0.00209357	0.00758734	0.224461	0.476267	0.455824	0.364566	0.313451	0.00574516	0.00374026	0.0135551	0.401009	0.850871	0.814349
130108	1.0759	0.924105	0.273647	0.243312	0.0778161	0.0392144	0.0156834	0.0203125	0.651105	0.559243	0.165604	0.147246	0.0470921	0.0237315	0.00949113	0.0122925	0.22956	0.185893	0.00323107	0.00518661	0.00538159	0.17157	0.344648	0.233401	0.32235	0.261032	0.0045371	0.00728308	0.00755687	0.240921	0.483957	0.327743
130122	0.860836	1.06349	0.35217	0.168307	0.135357	0.0917125	0.0290788	0.0417645	0.647826	0.800338	0.265027	0.12666	0.101863	0.0690186	0.0218834	0.0314301	0.176222	0.239087	0.00387044	0.00457179	0.00949128	0.183323	0.321222	0.160987	0.267675	0.363164	0.00587907	0.00694439	0.0144169	0.278461	0.487924	0.244533
130122	0.829301	1.25786	0.422394	0.153838	0.160877	0.00553117	0.0326178	0.0138422	0.586899	0.890189	0.29893	0.108872	0.113853	0.00391443	0.0230838	0.0097962	0.266111	0.261927	0.00586759	0.00568241	0.012404	0.204048	0.394623	0.156811	0.514139	0.506055	0.0113365	0.0109787	0.0239652	0.39423	0.762429	0.302965
130122	1.07284	1.22367	0.442517	0.245244	0.220466	0.0520357	0.0288972	0.030333	0.779625	0.889234	0.321573	0.178217	0.160211	0.0378139	0.0209994	0.0220427	0.214242	0.219285	0.0029898	0.0034094	0.0077186	0.188066	0.449655	0.263921	0.35855	0.36699	0.00500364	0.00570588	0.0129176	0.314742	0.75253	0.441692
130122	0.933487	1.15126	0.319321	0.280049	0.0780926	0.0701271	0.0171801	0.0294718	0.580752	0.716236	0.19866	0.174227	0.0485839	0.0436284	0.0106883	0.0183354	0.199281	0.188344	0.00535948	0.0108462	0.00844581	0.229901	0.429973	0.215936	0.253886	0.239952	0.00682802	0.0138181	0.01076	0.292896	0.547789	0.275104
130205	1.0796	1.10593	0.482901	0.344067	0.150066	0.0538653	0.0357911	0.0154426	0.774008	0.792884	0.346211	0.246675	0.107588	0.0386182	0.0256601	0.0110714	0.275591	0.216169	0.00536115	0.00816918	0.0100838	0.114614	0.213792	0.134808	0.386659	0.30329	0.0075218	0.0114615	0.0141477	0.160805	0.299954	0.189138
130205	1.02372	1.29575	0.584059	0.251095	0.0840899	0.0319356	0.0377971	0.00884351	0.6402	0.810323	0.365252	0.157027	0.0525872	0.0199715	0.0236371	0.00553046	0.244852	0.271227	0.0103338	0.00676153	0.0106553	0.224851	0.366264	0.256127	0.310693	0.34416	0.0131126	0.00857972	0.0135205	0.285314	0.464753	0.325
130205	1.37819	1.46052	0.661221	0.312458	0.220054	0.0789282	0.0765021	0.0309024	0.862831	0.914373	0.413963	0.195617	0.137767	0.0494137	0.0478948	0.0193467	0.151995	0.150156	0.00406822	0.00159717	0.00389655	0.0394622	0.145946	0.0861202	0.229838	0.227056	0.00615172	0.00241514	0.00589213	0.0596723	0.22069	0.130226
130205	1.27761	1.62042	0.878759	0.237358	0.218723	0.137794	0.0840192	0.0359557	0.847672	1.07512	0.583042	0.157483	0.145119	0.0914242	0.0557453	0.023856	0.0938272	0.0952914	0.000819849	0.00212773	0.00184442	0.0811869	0.208394	0.131466	0.155512	0.157939	0.00135884	0.00352657	0.00305699	0.134562	0.345397	0.217896
130219	1.11363	1.31128	0.59846	0.369762	0.379865	0.245637	0.131175	0.0415127	0.742499	0.874275	0.399015	0.246533	0.253269	0.163775	0.087459	0.027678	0.214723	0.222592	0.00417329	0.0038887	0.00808373	0.1944	0.268107	0.164517	0.379858	0.393779	0.00738281	0.00687934	0.0143006	0.343906	0.474297	0.29104
130219	1.21794	1.05485	0.766518	0.334634	0.306983	0.124702	0.139903	0.0649659	0.820646	0.710758	0.51648	0.225477	0.206845	0.0840241	0.0942667	0.0437741	0.247401	0.225356	0.00575597	0.00223181	0.00823955	0.138334	0.305944	0.177126	0.323323	0.294513	0.00752235	0.00291671	0.0107681	0.180786	0.399832	0.231481
130219	1.34631	1.35253	0.739828	0.552465	0.440384	0.217927	0.233905	0.0947094	0.917856	0.922096	0.504384	0.376648	0.300236	0.148574	0.159467	0.064569	0.193761	0.200553	0.00249194	0.00403444	0.00695727	0.132471	0.233137	0.162384	0.321332	0.332595	0.00413262	0.00669069	0.0115379	0.219689	0.386633	0.269297
130219	1.03168	1.20949	0.703767	0.407137	0.33496	0.0968448	0.0589997	0.0405651	0.880277	1.032	0.600489	0.347389	0.285805	0.0826328	0.0503415	0.0346121	0.112136	0.120714	0.00252941	0.00241379	0.0035	0.0825926	0.191638	0.131655	0.172661	0.18587	0.00389466	0.00371663	0.00538912	0.127172	0.295074	0.202715
130305	1.1753	1.1618	0.984093	0.793666	0.597436	0.416724	0.184248	0.110015	0.889078	0.878862	0.744434	0.600382	0.451941	0.315238	0.139377	0.0832227	0.18674	0.191956	0.00888865	0.00879167	0.0106138	0.0813526	0.160978	0.149958	0.242939	0.249724	0.0115637	0.0114375	0.013808	0.105836	0.209424	0.195087
130305	1.12293	1.21787	1.07099	0.667855	0.565838	0.357953	0.248709	0.144649	0.726321	0.78773	0.692727	0.431973	0.365988	0.231526	0.160867	0.0935598	0.175468	0.177277	0.0060146	0.00492429	0.00775054	0.0777096	0.176618	0.0878835	0.257999	0.260659	0.00884355	0.00724042	0.011396	0.11426	0.25969	0.129219
130305	1.21925	1.48477	0.978359	0.752725	0.627956	0.497389	0.299192	0.0706782	0.888117	1.08153	0.712651	0.548295	0.457412	0.362305	0.217936	0.051483	0.084916	0.0935972	0.00490573	0.00172511	0.00519183	0.0663089	0.126649	0.0272872	0.117334	0.12933	0.00677859	0.0023837	0.00717391	0.0916236	0.175	0.0377046
130305	1.32546	1.49131	1.08995	0.838709	0.694037	0.393279	0.245928	0.116145	0.889796	1.00113	0.731697	0.563034	0.465915	0.264013	0.165094	0.0779694	0.0885337	0.081918	0.00160764	0.00241786	0.00254877	0.0199567	0.0657992	0.0300638	0.115511	0.10688	0.0020975	0.00315461	0.00332541	0.0260377	0.0858491	0.0392246
130319	1.14187	0.845155	0.83891	0.983229	0.98963	NA	NA	NA	0.966741	0.715535	0.710248	0.832432	0.837852	NA	NA	NA	0.357634	0.365948	0.00725459	0.00812493	0.0148814	0.0389256	0.0726824	0.038359	0.418554	0.428285	0.00849037	0.00950897	0.0174164	0.0455564	0.0850635	0.0448932
130319	1.18241	1.84014	1.26504	0.843864	1.07636	0.805274	0.511639	0.123521	0.77129	1.20033	0.82519	0.550458	0.702114	0.525285	0.333745	0.0805732	0.264277	0.328149	0.00863595	0.00415094	0.0100136	0.0426489	0.140348	0.0411495	0.300082	0.372607	0.00980598	0.00471332	0.0113703	0.0484271	0.159363	0.0467246
130319	1.09212	1.57652	1.08544	1.03805	1.1464	1.36903	0.776712	0.318095	0.811161	1.17094	0.806196	0.770997	0.851479	1.01683	0.576894	0.236262	0.307655	0.369793	0.00562967	0.00449652	0.00949156	0.0306385	0.0676767	0.0302552	0.386705	0.46481	0.00707619	0.00565188	0.0119304	0.0385109	0.0850659	0.0380292
130319	1.31866	1.25216	0.924041	0.897273	0.784259	0.688889	0.349342	0.154412	1.15374	1.09555	0.808476	0.785055	0.686176	0.602733	0.305651	0.1351	0.208629	0.177776	0.00216621	0.0045908	0.00381889	0.0199195	0.0391414	0.0298033	0.267276	0.22775	0.00277515	0.00588131	0.00489241	0.0255189	0.0501443	0.0381812
130402	0.854095	1.48841	0.834317	0.600649	0.791955	0.886774	0.484757	0.0801114	0.712265	1.24125	0.695771	0.500906	0.660443	0.739517	0.404258	0.0668081	0.539277	0.505262	0.0126343	0.0086508	0.0155807	0.0364115	0.0724105	0.032458	0.614386	0.575633	0.0143939	0.00985567	0.0177508	0.0414828	0.0824956	0.0369787
130402	1.13565	1.35684	1.15792	0.855856	1.07437	0.887554	0.536108	0.136875	0.942623	1.12622	0.961106	0.710383	0.891757	0.736693	0.444984	0.113609	0.264957	0.345799	0.00975686	0.00762617	0.0104965	0.0259717	0.0768	0.03983	0.352834	0.460488	0.0129928	0.0101555	0.0139777	0.0345855	0.102272	0.0530401
130402	1.02202	0.974525	0.982325	0.774663	0.936279	0.638127	0.406191	0.139944	0.84641	0.807078	0.813537	0.641557	0.775404	0.528481	0.336397	0.115898	0.252154	0.189488	0.00623509	0.00347406	0.00313373	0.00568951	0.0149573	0.0113123	0.409031	0.307377	0.0101142	0.00563543	0.00508335	0.00922921	0.0242629	0.0183501
130402	1.03258	1.27711	1.23962	1.09699	1.02363	0.709985	0.608422	0.161803	0.760117	0.940125	0.91253	0.807529	0.753529	0.522645	0.44788	0.119109	0.2547	0.257593	0.0035995	0.00475784	0.00194082	0.00778389	0.0248426	0.0122633	0.401781	0.406345	0.0056781	0.00750535	0.00306159	0.0122789	0.0391884	0.0193449
130416	0.689724	0.981591	0.931951	0.638024	0.965186	0.755041	0.469101	0.181886	0.45	0.640424	0.608037	0.416269	0.629721	0.492615	0.306058	0.118669	0.60949	0.761612	0.0340754	0.0103895	0.0261748	0.0411285	0.0558427	0.0211921	0.597728	0.746914	0.0334178	0.010189	0.0256697	0.0403348	0.054765	0.0207831
130416	0.963504	1.3114	1.26667	0.860135	1.01265	0.707465	0.48592	0.0894947	0.697356	0.949153	0.916777	0.622541	0.732926	0.512043	0.351695	0.0647737	0.649291	0.761317	0.0422416	0.017815	0.0234568	0.0563358	0.101269	0.043789	0.739658	0.867275	0.0481207	0.0202945	0.0267215	0.0641765	0.115364	0.0498835
130416	0.758442	1.00015	1.12647	0.912871	1.16048	0.608674	0.269938	0.0782473	0.583792	0.769843	0.867072	0.702659	0.893251	0.468512	0.207778	0.0602289	0.657953	0.688671	0.0272786	0.010424	0.0170341	0.0114616	0.0169552	0.0105079	1.0236	1.07139	0.0424383	0.016217	0.0265006	0.0178313	0.0263779	0.0163476
130416	0.694004	0.873561	0.968218	0.85285	0.887142	0.578478	0.295529	0.0710981	0.615439	0.774669	0.858611	0.756303	0.786713	0.512992	0.262074	0.0630495	0.520725	0.597212	0.022893	0.00821963	0.00644196	0.0179154	0.0355541	0.023918	0.717755	0.823182	0.0315551	0.0113297	0.00887944	0.0246942	0.049007	0.032968
130430	0.420029	0.521635	0.663203	0.42445	0.540158	0.339491	0.231253	0.116781	0.321039	0.398699	0.506903	0.324418	0.412857	0.259482	0.176753	0.0892591	0.686275	0.680334	0.0256857	0.0116352	0.0155359	0.0179912	0.0345253	0.019073	0.957755	0.949464	0.0358467	0.016238	0.0216817	0.0251082	0.0481831	0.026618
130430	0.338235	0.471311	0.610869	0.514817	0.519071	0.251658	0.141393	0.0421517	0.276018	0.384615	0.498501	0.420118	0.42359	0.205367	0.115385	0.034398	0.834381	1.08059	0.040964	0.0176461	0.0178931	0.0226198	0.044633	0.0243489	1.05672	1.36853	0.0518797	0.0223482	0.0226611	0.0286472	0.0565263	0.0308372
130430	0.346591	0.420141	0.509524	0.477757	0.548996	0.259188	0.126818	0.0549505	0.26925	0.326388	0.395825	0.371146	0.426489	0.201351	0.0985186	0.0426884	0.604275	0.591238	0.0103689	0.00778332	0.00600891	0.0061942	0.00765179	0.00749276	1.0001	0.97852	0.0171608	0.0128817	0.00994495	0.0102516	0.012664	0.0124008
130430	0.281691	0.41048	0.643078	0.719811	0.698163	0.396951	0.169545	0.090773	0.231171	0.336864	0.527747	0.590718	0.572952	0.325761	0.139139	0.0744935	0.858667	0.810231	0.0157018	0.00476744	0.00541667	0.0104331	0.0161966	0.00786106	1.06204	1.00213	0.0194206	0.00589657	0.00669956	0.0129042	0.0200326	0.00972289
130513	0.26666	0.286717	0.45108	0.388675	0.418393	0.305784	0.111667	0.0526597	0.199196	0.214179	0.336959	0.290342	0.312542	0.228423	0.083416	0.0393371	0.893892	1.02407	0.0744938	0.0221888	0.0261297	0.0341198	0.0471261	0.0295317	1.10192	1.26239	0.0918298	0.0273525	0.0322106	0.0420601	0.0580932	0.0364043
130513	0.301674	0.419614	0.50239	0.420163	0.334116	0.299832	0.112723	0.0829566	0.227902	0.317001	0.379535	0.317416	0.252411	0.226511	0.0851578	0.0626703	0.715433	0.698957	0.0574463	0.0170537	0.0170028	0.0309776	0.0302108	0.0289314	0.955798	0.933787	0.0767467	0.0227833	0.0227153	0.0413852	0.0403607	0.0386515
130513	0.17617	0.313448	0.306159	0.216557	0.192967	0.0665955	0.0595305	0.0232006	0.15507	0.275906	0.26949	0.19062	0.169855	0.0586193	0.0524004	0.0204218	0.862365	0.73955	0.0476131	0.0157218	0.0114615	0.0214923	0.0579383	0.031723	1.21418	1.04126	0.0670375	0.0221357	0.0161373	0.0302604	0.0815751	0.0446649
130513	0.259525	0.306808	0.414645	0.410894	0.366232	0.261866	0.100457	0.0708297	0.229376	0.271167	0.366476	0.363161	0.323687	0.231445	0.0887874	0.0626015	0.640774	0.641512	0.0294059	0.0113366	0.00940247	0.0244724	0.0417337	0.0237301	0.739045	0.739896	0.0339157	0.0130753	0.0108445	0.0282256	0.0481342	0.0273694
130528	0.123517	0.163871	0.23005	0.278459	0.192901	0.126088	0.0455328	0.0324776	0.0947195	0.125666	0.176415	0.213538	0.147927	0.0966913	0.0349171	0.0249057	0.802263	0.775556	0.0556666	0.0277575	0.0207891	0.0241581	0.0342789	0.023031	0.78819	0.761951	0.0546901	0.0272706	0.0204244	0.0237343	0.0336776	0.022627
130528	0.0650328	0.0864766	0.147158	0.052869	0.043976	0.0207159	0.00585152	0.00819694	0.0470463	0.0625592	0.106457	0.0382467	0.0318133	0.0149863	0.00423313	0.00592986	0.759498	0.671873	0.0497793	0.0146395	0.0184094	0.0241238	0.0318739	0.0205449	1.55208	1.37302	0.101727	0.0299168	0.0376208	0.0492986	0.0651363	0.0419847
130528	0.143014	0.183776	0.201814	0.136617	0.192189	0.133925	0.0496971	0.0189761	0.109196	0.14032	0.154093	0.104312	0.146744	0.102257	0.0379457	0.014489	0.742303	0.809512	0.0256193	0.00404337	0.00592564	0.0127089	0.0230852	0.0105422	0.989262	1.07883	0.0341427	0.00538858	0.00789706	0.016937	0.0307655	0.0140495
130528	0.100712	0.176698	0.23947	0.177611	0.149383	0.151035	0.0542613	0.0347918	0.0805637	0.141348	0.191562	0.142078	0.119497	0.120819	0.0434058	0.0278314	0.704838	0.657518	0.0268369	0.00480262	0.00404014	0.00915429	0.0203396	0.0111212	1.05677	0.985824	0.0402369	0.00720062	0.00605742	0.0137251	0.0304954	0.0166741
130611	0.0497548	0.159766	0.107588	0.114832	0.092001	0.0934938	0.026827	0.0265154	0.0362444	0.116383	0.0783733	0.0836502	0.067019	0.0681065	0.0195424	0.0193154	0.874536	0.670711	0.0715953	0.0215591	0.0210207	0.0428578	0.0489141	NA	1.0306	0.790404	0.084372	0.0254065	0.024772	0.050506	0.0576431	NA
130611	0.104353	0.203929	0.223216	0.375054	0.182889	0.220597	0.0773074	0.0438803	0.0737072	0.14404	0.157663	0.264909	0.129179	0.155813	0.0546041	0.0309937	0.756106	0.710846	0.0584792	0.0250273	0.0204271	0.0296912	0.034547	0.0226699	0.905877	0.851652	0.0700628	0.0299848	0.0244733	0.0355725	0.0413901	0.0271604
130611	0.0915933	0.103726	0.182102	0.145753	0.153129	0.0847841	0.0273528	0.0337205	0.0745052	0.0843744	0.148128	0.11856	0.12456	0.0689663	0.0222497	0.0274294	0.749885	0.825702	0.0694396	0.0161311	0.0197613	0.0198361	0.0321764	0.0236413	0.991861	1.09214	0.0918466	0.0213364	0.0261379	0.0262369	0.0425592	0.03127
130611	0.126441	0.16763	0.210735	0.243532	0.197999	0.139511	0.0364755	0.0229607	0.0982248	0.130222	0.163708	0.189186	0.153814	0.108378	0.0283357	0.0178369	0.768019	0.74741	0.0339266	0.00794197	0.00630294	0.00783808	0.0169316	0.00873694	0.85546	0.832505	0.0377892	0.00884618	0.00702054	0.00873047	0.0188593	0.00973166
130702	0.0208998	0.0248448	0.0295937	0.0374382	0.0221079	0.0250779	0.0106658	0.0103834	0.0165967	0.0197295	0.0235006	0.0297301	0.0175561	0.0199146	0.00846981	0.00824557	0.92006	0.983889	0.0287131	0.0107661	0.00559424	0.0113699	0.0116784	0.00968682	1.0617	1.13536	0.0331334	0.0124235	0.00645546	0.0131203	0.0134762	0.0111781
130702	0.0460022	0.0834525	0.087932	0.124239	0.141248	0.133111	0.0083466	0.025381	0.0268418	0.0486937	0.0513074	0.0724919	0.0824168	0.0776689	0.00487016	0.0148096	0.844202	0.946623	0.0215847	0.0059863	0.00976293	0.0103607	0.00650743	0.00622133	1.10234	1.23607	0.0281847	0.00781675	0.0127482	0.0135287	0.00849723	0.00812365
130702	0.0395573	0.0732812	0.116388	0.117879	0.0706129	0.0651676	0.00312277	0.0227912	0.0293907	0.0544473	0.086475	0.0875831	0.0524648	0.048419	0.00232019	0.0169337	0.898805	0.950266	0.0542165	0.0127645	0.00839469	0.013343	0.00729939	0.00910035	1.04267	1.10237	0.0628946	0.0148076	0.00973838	0.0154787	0.00846777	0.010557
130702	0.0423908	0.0920952	0.135508	0.128549	0.130902	0.0886341	0.0205697	0.0157009	0.0336166	0.073033	0.10746	0.101941	0.103808	0.0702883	0.0163121	0.0124511	0.738825	0.806333	0.0400491	0.0105477	0.011481	0.0118778	0.01291	0.00811845	1.22962	1.34197	0.0666533	0.0175545	0.0191077	0.0197682	0.021486	0.0135115
130716	0.0311063	0.0519406	0.0618031	0.0566898	0.0492247	0.0672121	0.0170188	0.0158529	0.0241599	0.0403417	0.0480018	0.0440303	0.0382323	0.052203	0.0132183	0.0123128	0.780397	0.720452	0.0662837	0.0123271	0.0147377	0.0251313	0.0338825	0.0304428	0.89377	0.825117	0.0759132	0.014118	0.0168788	0.0287823	0.0388048	0.0348655
130716	0.0180942	0.0339156	0.0447325	0.0437393	0.0420406	0.0306807	0.00820697	0.0128668	0.0123225	0.0230972	0.0304636	0.0297872	0.0286304	0.0208941	0.00558909	0.00876254	0.898787	0.936022	0.0673657	0.0222842	0.0194413	0.0232618	0.0225713	0.0155522	0.880122	0.916585	0.0659668	0.0218214	0.0190376	0.0227787	0.0221026	0.0152292
130716	0.0175857	0.0215725	0.0118463	0.0202746	0.0172199	0.0126763	0.00253114	0.0057562	0.0144671	0.0177469	0.00974549	0.0166791	0.0141661	0.0104283	0.00208227	0.0047354	0.879141	0.939634	0.0465895	0.0184806	0.0136964	0.0176067	0.0150309	0.0101443	1.01182	1.08145	0.053621	0.0212697	0.0157635	0.020264	0.0172994	0.0116753
130716	0.0185787	0.0284913	0.0414243	0.0301027	0.0324511	0.0270546	0.00610507	0.00961554	0.0144102	0.0220987	0.03213	0.0233485	0.0251701	0.0209844	0.00473528	0.00745811	0.832774	0.877679	0.0573389	0.0128543	0.014375	0.0172172	0.0170601	0.0125111	0.95348	1.00489	0.0656499	0.0147175	0.0164586	0.0197128	0.0195329	0.0143245
130730	0.0314178	0.0265198	0.0348125	0.0265346	0.0189778	0.026756	0.00855879	0.0182941	0.0236312	0.0199471	0.0261846	0.0199583	0.0142743	0.0201248	0.00643758	0.0137601	0.911748	0.913347	0.0904269	0.0189097	0.0123001	0.0297183	0.0278411	0.0228078	1.06519	1.06706	0.105645	0.0220921	0.0143701	0.0347197	0.0325266	0.0266463
130730	0.0321175	0.0287639	0.0211515	0.0202875	0.0106071	0.00788301	0.00665382	0.0057499	0.0244242	0.021874	0.016085	0.015428	0.0080663	0.00599476	0.00506	0.0043726	0.938575	0.951424	0.100427	0.027483	0.0153489	0.024642	0.0826504	0.0463229	1.10413	1.11924	0.118142	0.0323306	0.0180562	0.0289885	0.0972288	0.0544936
130730	0.0443625	0.0451616	0.0146667	0.00698383	0.00900037	0.0093669	0.0134722	0.00994557	0.0369411	0.0376065	0.0122131	0.00581551	0.0074947	0.00779991	0.0112184	0.00828177	0.966539	0.969183	0.0911791	0.0178904	0.0159062	0.0309642	0.0474416	0.0288066	1.15136	1.15451	0.108614	0.0213115	0.0189478	0.0368852	0.0565135	0.0343151
130730	0.0350491	0.0632605	0.0547071	0.0348742	0.0521421	0.0566754	0.0142923	0.0242661	0.0282236	0.0509412	0.0440534	0.0280828	0.041988	0.0456385	0.011509	0.0195406	0.88247	0.8794	0.0819355	0.0138183	0.0195614	0.0278134	0.0215949	0.0223763	1.28365	1.27919	0.119185	0.0201004	0.0284543	0.0404578	0.0314123	0.0325489
130813	0.022586	0.0450897	0.0206	0.0187356	0.0253582	0.00841264	0.00639268	0.00946683	0.0155918	0.0311268	0.0142208	0.0129338	0.0175056	0.0058075	0.00441305	0.00653523	0.961161	0.844384	0.103643	0.0298418	0.0319249	0.0233713	0.0223652	0.0167236	1.23112	1.08155	0.132753	0.0382235	0.0408915	0.0299356	0.0286469	0.0214208
130813	0.0214601	0.0288341	0.0163428	0.0127486	0.0154217	0.00855386	0.00680353	0.01234	0.0139322	0.0187195	0.01061	0.00827658	0.010012	0.00555329	0.00441695	0.00801131	0.899539	0.74645	0.106481	0.0268796	0.0243644	0.029347	0.0315865	0.0257772	1.2062	1.00092	0.142782	0.0360432	0.0326705	0.0393517	0.0423547	0.0345649
130813	0.0212421	0.0236517	0.0205258	0.00842183	0.00719436	0.0100055	0.00702568	0.0105113	0.0199272	0.0221877	0.0192553	0.00790053	0.00674904	0.00938621	0.0065908	0.00986064	1.02464	0.718043	0.126684	0.0171883	0.0187047	0.0274919	0.0293022	0.027884	1.53066	1.07264	0.189246	0.0256766	0.0279419	0.0410685	0.0437729	0.0416543
130813	0.0243008	0.026654	0.027439	0.0207044	0.0192706	0.0148138	0.00898027	0.0141237	0.0217085	0.0238107	0.0245119	0.0184958	0.0172149	0.0132335	0.00802229	0.0126171	0.917868	0.865538	0.101055	0.026813	0.0227489	0.0298821	0.0329553	0.0278486	1.21802	1.14858	0.134101	0.0355811	0.030188	0.0396538	0.043732	0.0369554
130827	0.0174882	0.0475714	0.0120831	0.0277906	0.0233254	0.0120324	0.00514002	0.00863936	0.0101551	0.0276241	0.00701648	0.0161376	0.0135447	0.00698709	0.00298474	0.00501677	1.05481	0.888117	0.0457102	0.0195019	0.0177466	0.0121847	0.016078	0.0103767	1.25247	1.05454	0.054276	0.0231565	0.0210721	0.014468	0.019091	0.0123212
130827	0.00982976	0.0256659	0.0411186	0.0261022	0.0193951	0.00288733	0.00312784	0.0135312	0.00551105	0.0143896	0.0230531	0.0146341	0.0108738	0.00161878	0.00175362	0.00758627	1.17576	1.06784	0.0723548	0.017362	0.0149701	0.00876986	0.0207452	0.0111181	1.41436	1.28454	0.0870382	0.0208854	0.018008	0.0105496	0.0249551	0.0133744
130827	0.0274901	0.0258968	0.0113485	0.0153619	0.0222561	0.00727487	0.0037225	0.00717493	0.0215088	0.0202622	0.00887934	0.0120195	0.0174137	0.00569201	0.00291256	0.00561382	1.34713	1.08576	0.048006	0.0140592	0.0127994	0.0144668	0.0330483	0.0210811	1.50372	1.21197	0.0535861	0.0156934	0.0142872	0.0161484	0.0368897	0.0235315
130827	0.0434263	0.047084	0.0155908	0.0289103	0.0116563	0.00801438	0.0075659	0.00785795	0.0340884	0.0369596	0.0122384	0.0226938	0.00914984	0.00629106	0.00593901	0.00616827	0.835706	0.886622	0.039969	0.0213128	0.0108754	0.0146881	0.0182822	0.0122659	0.928379	0.984942	0.0444012	0.0236762	0.0120814	0.0163169	0.0203095	0.013626
130910	0.0260913	0.0325652	0.0143457	0.0133128	0.0160195	0.0928138	0.138977	0.0114021	0.0208027	0.0259643	0.0114379	0.0106143	0.0127724	0.0740007	0.110806	0.00909091	1.10375	1.07012	0.0739607	0.0185058	0.0224905	0.00245026	0.00117823	0.0352684	1.05166	1.01962	0.0704706	0.0176325	0.0214292	0.00233464	0.00112263	0.0336042
130910	0.0131604	0.0224678	0.0123663	0.0137457	0.0104675	0.00489334	0.00513084	0.0121048	0.0130091	0.0222095	0.0122241	0.0135877	0.0103471	0.00483707	0.00507184	0.0119657	0.955252	0.868531	0.0666361	0.0200939	0.0155801	0.0222884	0.0507038	0.0229294	1.18709	1.07932	0.0828084	0.0249706	0.0193613	0.0276977	0.0630094	0.0284943
130910	0.0168016	0.0365326	0.0202721	0.0200955	0.0157762	0.0137964	0.00621424	0.0145468	0.0122459	0.0266269	0.0147754	0.0146467	0.0114986	0.0100556	0.00452928	0.0106025	1.48901	0.64086	0.0856684	0.00667353	0.0131568	0.087651	0.180605	0.113611	1.4898	0.641199	0.0857138	0.00667707	0.0131638	0.0876975	0.180701	0.113672
130910	0.015255	0.0306289	0.0132561	0.0179585	0.0127678	0.0090798	0.00342596	0.00880118	0.0103781	0.0208372	0.0090183	0.0122174	0.00868606	0.00617709	0.00233072	0.00598754	0.901346	0.886029	0.0451572	0.0122611	0.012618	0.0320869	0.0362663	0.0242477	1.12321	1.10412	0.0562723	0.0152791	0.0157238	0.0399849	0.045193	0.0302161
130924	0.0231865	0.0278658	0.0150826	0.0155217	0.0142385	0.00653717	0.00354545	0.00968277	0.0176205	0.0211766	0.011462	0.0117957	0.0108206	0.00496791	0.00269436	0.00735841	1.02261	1.05055	0.032858	0.0072645	0.00847789	0.0103013	0.011598	0.00570205	1.23315	1.26684	0.0396229	0.00876014	0.0102234	0.0124222	0.0139859	0.00687601
130924	0.031374	0.0265004	0.0159941	0.00640079	0.0175486	0.00494556	0.00315734	0.00525888	0.0220007	0.0185832	0.0112157	0.00448849	0.0123058	0.00346803	0.00221405	0.00368774	0.855857	0.919248	0.050805	0.0131294	0.0128466	0.00506132	0.0073769	0.00574665	1.06259	1.1413	0.0630773	0.0163009	0.0159498	0.00628391	0.00915884	0.00713479
130924	0.0360256	0.0270532	0.00763809	0.0196578	0.0144172	0.00383299	0.00324118	0.00745738	0.0271731	0.0204055	0.00576121	0.0148274	0.0108745	0.00289112	0.00244473	0.0056249	0.979248	1.07739	0.0359015	0.0135318	0.0103883	0.0152921	0.0187078	0.0223313	1.06018	1.16644	0.0388688	0.0146502	0.0112469	0.016556	0.020254	0.024177
130924	0.0276754	0.0505805	0.0130544	0.0106905	0.0105569	0.00421669	0.00218267	0.00724638	0.0208252	0.0380608	0.00982319	0.00804442	0.00794388	0.00317297	0.00164241	0.00545276	0.833333	0.770797	0.0416375	0.012068	0.00893926	0.0279282	0.0201618	0.0252525	1.06517	0.985239	0.0532215	0.0154254	0.0114262	0.035698	0.025771	0.032278
131008	0.0195031	0.0298375	0.00941357	0.00739933	0.0122462	0.00183794	0.0017631	0.00852922	0.0148278	0.0226848	0.00715694	0.00562556	0.00931054	0.00139735	0.00134045	0.0064846	1.04484	0.917699	0.0538997	0.0141974	0.0137004	0.0203554	0.0256904	0.0255794	1.09273	0.959768	0.0563705	0.0148483	0.0143285	0.0212885	0.0268681	0.026752
131008	0.0197854	0.0240442	0.0116402	0.00591994	0.00774368	0.00355547	0.0016366	0.00767994	0.012897	0.0156731	0.00758761	0.00385888	0.00504767	0.00231761	0.00106681	0.00500612	0.782336	0.814482	0.0533965	0.00472586	0.00690796	0.0135783	0.0440269	0.0301428	0.933577	0.971936	0.0637191	0.00563946	0.0082434	0.0162032	0.0525381	0.03597
131008	0.0228726	0.0222082	0.00782401	0.00837598	0.00591194	0.00199405	0.00190145	0.0100767	0.0155427	0.0150912	0.00531667	0.00569175	0.00401736	0.00135502	0.0012921	0.00684744	0.694897	0.691014	0.0374494	0.0119112	0.00805995	0.0105358	0.0136629	0.0141274	1.03322	1.02745	0.0556824	0.0177104	0.0119841	0.0156654	0.0203149	0.0210056
131008	0.0139289	0.0221401	0.00650085	0.0066263	0.00816981	0.00357812	0.00314968	0.0103899	0.0111738	0.0177608	0.005215	0.00531563	0.00655385	0.00287037	0.00252668	0.00833478	0.782047	0.805392	0.0333612	0.00724026	0.00783522	0.0138486	0.0131944	0.0138628	1.22059	1.25703	0.052069	0.0113003	0.012229	0.0216145	0.0205934	0.0216365
131022	0.00953947	0.0432259	0.0138525	0.00878493	0.006836	0.00663497	0.00596823	0.0148678	0.00594498	0.0269383	0.00863284	0.00547475	0.00426017	0.0041349	0.00371939	0.00926556	0.975909	0.885331	0.0279883	0.00742357	0.00621833	0.0123239	0.016563	0.0204606	0.972716	0.882434	0.0278968	0.00739928	0.00619798	0.0122836	0.0165088	0.0203937
131022	0.0256176	0.0234272	0.00771878	0.0114465	0.00906634	0.00450575	0.00443423	0.0105963	0.0203193	0.0185819	0.00612237	0.00907913	0.00719122	0.00357386	0.00351714	0.00840477	0.774069	0.993237	0.0169323	0.00677153	0.00597898	0.0115752	0.0421191	0.0305291	1.06922	1.37196	0.0233886	0.00935353	0.00825878	0.0159888	0.0581792	0.0421699
131022	0.0185384	0.0306085	0.00704863	0.00889823	0.00473042	0.00338694	0.00306921	0.00478385	0.0142947	0.0236017	0.00543509	0.00686129	0.00364756	0.00261162	0.00236662	0.00368875	0.84017	0.79883	0.0251069	0.00754286	0.00323698	0.00918649	0.02776	0.0154393	1.18836	1.12988	0.0355118	0.0106688	0.00457845	0.0129936	0.0392643	0.0218377
131022	0.0313105	0.0263074	0.0255666	0.0284039	0.0326692	0.0134896	0.01175	0.0181432	0.0217564	0.0182799	0.0177652	0.0197367	0.0227005	0.00937339	0.00816462	0.012607	0.951445	1.08739	0.0318252	0.0123479	0.0186022	0.0130095	0.01468	0.0132294	1.1756	1.34358	0.0393232	0.015257	0.0229849	0.0160745	0.0181386	0.0163462
131105	0.0150704	0.0260683	0.00882818	0.0130018	0.0142954	0.00407373	0.00279257	0.00889319	0.011323	0.0195862	0.00663297	0.00976878	0.0107407	0.00306076	0.00209817	0.00668182	1.03903	1.08267	0.0261046	0.0126986	0.010545	0.0334945	0.0521055	0.0397426	1.73943	1.8125	0.0437016	0.0212586	0.0176534	0.056073	0.0872297	0.0665329
131105	0.0173385	0.0245001	0.0134964	0.0122535	0.0103631	0.00507151	0.00399287	0.00685834	0.0124673	0.0176169	0.00970465	0.0088109	0.00745162	0.00364669	0.00287109	0.00493152	1.0327	1.07655	0.0302269	0.00926842	0.00864825	0.0251623	0.0838639	0.0548256	1.19387	1.24457	0.0349443	0.0107149	0.00999792	0.0290892	0.096952	0.0633819
131105	0.0141477	0.031766	0.00991038	0.0089933	0.00696499	0.00302955	0.00156533	0.00546294	0.0100033	0.0224606	0.00700728	0.00635884	0.00492469	0.00214208	0.00110679	0.00386265	0.994467	1.04459	0.0216746	0.0108824	0.00919776	0.0156907	0.0220813	0.0367081	1.15141	1.20945	0.0250952	0.0125999	0.0106494	0.018167	0.0255661	0.0425014
131105	0.0132353	0.0215916	0.0130379	0.00630244	0.0099122	0.00256047	0.0041733	0.00488504	0.00963889	0.0157245	0.00949511	0.00458988	0.00721876	0.00186472	0.00303929	0.00355763	0.982496	0.985964	0.023913	0.00705668	0.00663571	0.0193561	0.0310277	0.0295569	1.05046	1.05417	0.0255673	0.00754484	0.00709475	0.0206951	0.0331741	0.0316016
131119	0.0364539	0.0410698	0.010697	0.00450651	0.00612759	0.00612797	0.00139351	0.00355742	0.0257405	0.0289999	0.00755328	0.0031821	0.00432676	0.00432703	0.000983972	0.00251194	0.737824	0.721749	0.00971025	0.00322015	0.00522564	0.102977	0.169038	0.0702237	1.03503	1.01248	0.0136216	0.00451726	0.00733057	0.144457	0.237128	0.0985104
131119	0.05904	0.1012	0.0345687	0.0273597	0.0114037	0.00856835	0.0108244	0.00671695	0.036093	0.0618667	0.0211329	0.0167258	0.00697143	0.00523809	0.00661728	0.00410628	0.885138	0.798887	0.0176697	0.00802087	0.00605349	0.0424901	0.141473	0.0715375	1.12569	1.016	0.0224717	0.0102007	0.00769864	0.0540377	0.179921	0.0909792
131119	0.0672212	0.0574543	0.0101126	0.0188465	0.00754058	0.00394575	0.00101236	0.00550371	0.0462951	0.0395686	0.00696449	0.0129796	0.00519318	0.00271743	0.000697213	0.00379039	0.865682	0.783315	0.0183282	0.00967383	0.0121133	0.0996397	0.182596	0.119259	1.20308	1.08861	0.0254716	0.0134442	0.0168345	0.138475	0.253763	0.16574
131119	0.0665955	0.0804731	0.0237503	0.0147742	0.0106444	0.00551071	NA	0.00275439	0.0483654	0.0584441	0.0172488	0.0107298	0.00773059	0.00400219	NA	0.00200039	0.865483	0.88652	0.0157093	0.00871669	0.0088279	0.0408533	NA	0.0412498	1.14739	1.17528	0.0208263	0.0115559	0.0117034	0.0541603	NA	0.0546859
131203	0.179902	0.176534	0.0419493	0.0202745	0.00715942	0.00374984	0.00459292	0.00279889	0.129502	0.127077	0.030197	0.0145945	0.00515368	0.00269931	0.00330619	0.00201477	0.584231	0.548458	0.0104973	0.00595299	0.0147454	0.177235	0.516702	0.208051	0.878112	0.824344	0.0157777	0.00894746	0.0221627	0.266387	0.776614	0.312705
131203	0.166025	0.18504	0.0254285	0.0189476	0.00623796	0.0104458	0.00460316	0.0111065	0.119783	0.133502	0.018346	0.0136703	0.00450054	0.0075364	0.00332107	0.00801305	0.57275	0.562105	0.00478529	0.00560825	0.00793678	0.143145	0.490527	0.190973	0.783153	0.768597	0.00654319	0.00766848	0.0108524	0.19573	0.670725	0.261129
131203	0.19193	0.220538	0.0335372	0.0120213	0.00398696	0.00321126	0.00695591	0.00424194	0.125413	0.144106	0.0219142	0.00785509	0.0026052	0.00209833	0.0045452	0.00277181	0.642134	0.557709	0.00513813	0.00344354	0.0110218	0.153838	0.515141	0.217877	0.787113	0.683627	0.0062982	0.00422101	0.0135103	0.188571	0.631447	0.267068
131203	0.121024	0.0904139	0.0142694	0.00325429	0.00423251	0.00542688	0.00211009	0.00939423	0.0845282	0.0631488	0.00996634	0.00227293	0.00295616	0.00379036	0.00147377	0.00656132	0.724797	0.703212	0.0102633	0.0046683	0.00924961	0.161781	0.408379	0.211891	1.0126	0.982448	0.0143387	0.00652201	0.0129225	0.226022	0.570541	0.29603
131217	0.508342	0.458329	0.142944	0.0457262	0.0253404	0.0107106	0.00586976	0.0066121	0.16445	0.14827	0.0462426	0.0147925	0.00819767	0.0034649	0.00189888	0.00213903	0.121991	0.1128	0.00125942	0.0008011	0.004368	0.0565282	0.103648	0.057904	0.251058	0.232143	0.00259189	0.00164867	0.00898936	0.116335	0.213309	0.119167
131217	0.432718	0.446584	0.0681402	0.0358155	0.0125221	0.00725848	0.00505621	0.0106101	0.345401	0.35647	0.0543905	0.0285884	0.00999534	0.00579382	0.00403594	0.00846911	0.430457	0.340534	0.00338431	0.00497696	0.00707898	0.136648	0.293952	0.146534	0.640432	0.506645	0.00503517	0.0074047	0.0105321	0.203304	0.43734	0.218013
131217	0.491985	0.661823	0.154106	0.0521693	0.0166667	0.00664606	0.00383598	0.00750272	0.376678	0.506711	0.117988	0.0399423	0.0127605	0.00508841	0.00293694	0.0057443	0.40609	0.399058	0.00890226	0.00505938	0.0161143	0.146483	0.307969	0.159791	0.579548	0.569513	0.0127048	0.00722045	0.0229973	0.209052	0.439515	0.228044
131217	0.44406	0.479434	0.0885899	0.0447862	0.0396831	0.0292297	0.0112114	0.0164081	0.329529	0.355779	0.065741	0.033235	0.0294481	0.0216908	0.00831976	0.0121762	0.375406	0.375406	0.00582718	0.00594394	0.017195	0.154882	0.316341	0.13886	0.466642	0.466642	0.00724336	0.00738849	0.0213739	0.192523	0.393221	0.172608
140107	0.695574	0.828538	0.186987	0.0893107	0.0192036	0.0126195	0.0118303	0.0122483	0.457317	0.544736	0.122938	0.0587189	0.0126257	0.0082969	0.00777805	0.00805287	0.216035	0.19683	0.00306155	0.00256484	0.00694372	0.317427	0.479319	0.298249	0.364965	0.332519	0.0051721	0.00433297	0.0117305	0.536254	0.809749	0.503855
140107	0.739164	0.890789	0.207377	0.1074	0.0218168	0.0215329	0.0122513	0.0235992	0.520601	0.627392	0.146058	0.0756426	0.0153658	0.0151658	0.00862869	0.0166212	0.257285	0.276099	0.00570791	0.00614987	0.0093065	0.333538	0.636744	0.377142	0.332723	0.357054	0.00738152	0.00795308	0.0120353	0.431334	0.823443	0.487724
140107	0.789223	0.740591	0.212672	0.101339	0.0245178	0.022159	0.00909962	0.0209822	0.579445	0.54374	0.156143	0.0744028	0.0180009	0.0162691	0.00668091	0.0154051	0.296275	0.256523	0.00514713	0.00563854	0.00623476	0.317226	0.735351	0.305432	0.452721	0.391979	0.00786504	0.00861595	0.009527	0.484736	1.12365	0.466714
140107	0.844968	0.935368	0.258443	0.106467	0.031748	0.0108995	0.0148697	0.0221962	0.591152	0.654397	0.18081	0.0744856	0.0222114	0.00762542	0.010403	0.0155288	0.229254	0.203837	0.00523432	0.00356903	0.00615	0.280584	0.511808	0.327226	0.29697	0.264045	0.0067804	0.00462323	0.00796656	0.363462	0.662983	0.423881
140121	0.740007	0.662499	0.281051	0.156607	0.057738	0.0339144	0.0129399	0.00554	0.254534	0.227875	0.096671	0.0538669	0.0198597	0.0116653	0.00445084	0.00190555	0.0743288	0.0605313	0.000852842	0.00188697	0.00174828	0.117397	0.162365	0.127957	0.0984284	0.0801574	0.00112936	0.00249878	0.00231512	0.15546	0.215008	0.169444
140121	0.799801	0.783235	0.227659	0.112832	0.0683387	0.0297802	0.0113219	0.0197353	0.600172	0.587741	0.170836	0.0846696	0.0512815	0.0223471	0.008496	0.0148094	0.165492	0.151374	0.00432905	0.0024949	0.00487954	0.25872	0.540764	0.238248	0.220831	0.201993	0.00577665	0.00332918	0.00651122	0.345234	0.721591	0.317916
140121	0.725069	0.771843	0.29305	0.163802	0.0960158	0.093403	NA	0.024896	0.539828	0.574653	0.218182	0.121954	0.0714857	0.0695404	NA	0.0185356	0.180542	0.162707	0.00364721	0.0036812	0.00869759	0.447635	0.832847	0.417922	0.258213	0.232705	0.00521628	0.00526489	0.0124394	0.640212	1.19115	0.597717
140121	1.03917	0.777524	0.186884	0.139755	0.0736667	0.0317557	0.0127068	0.0233576	0.705721	0.528033	0.126917	0.0949103	0.0500286	0.021566	0.00862943	0.0158627	0.198559	0.121708	0.00287606	0.00498175	0.0104617	0.312069	0.512293	0.270009	0.274001	0.167951	0.00396881	0.00687455	0.0144366	0.430638	0.706937	0.372598
140204	1.05218	1.11242	0.373238	0.305519	0.126993	0.0698439	0.0412121	0.0294805	0.758221	0.801627	0.268961	0.220162	0.091513	0.0503306	0.0296981	0.0212441	0.176777	0.162731	0.00225578	0.00431502	0.00470345	0.222445	0.46139	0.182801	0.301422	0.277472	0.00384633	0.00735753	0.00801985	0.37929	0.786716	0.311694
140204	0.940487	1.05027	0.480931	0.233837	0.157127	0.119043	0.0302747	0.0235537	0.708022	0.790672	0.362057	0.176038	0.118289	0.0896184	0.0227916	0.0177318	0.126574	0.150473	0.00392102	0.0026308	0.00405889	0.0969146	0.239896	0.147704	0.190745	0.226762	0.00590895	0.00396459	0.0061167	0.146049	0.36152	0.222588
140204	0.937907	0.935075	0.321307	0.166772	0.0900675	0.0387369	0.0186379	0.0194348	0.634152	0.632238	0.217247	0.11276	0.0608978	0.0261914	0.0126017	0.0131405	0.191811	0.199375	0.00296772	0.0021394	0.0076913	0.27709	0.509168	0.292482	0.235239	0.244516	0.00363964	0.00262379	0.00943271	0.339827	0.62445	0.358704
140204	1.10451	0.921037	0.27946	0.154461	0.115393	0.0283941	0.0110971	0.0318197	0.687471	0.573274	0.173942	0.0961403	0.071823	0.0176731	0.00690707	0.0198053	0.191102	0.176686	0.00273688	0.0016309	0.00628796	0.193607	0.553827	0.270866	0.228847	0.211583	0.00327744	0.00195302	0.00752991	0.231847	0.663214	0.324365
140218	0.649674	0.85773	0.372628	0.256565	0.154686	0.0476293	0.00808745	0.0170327	0.512096	0.676093	0.293719	0.202234	0.121929	0.0375431	0.00637482	0.0134258	0.134874	0.167866	0.00344107	0.00412465	0.00647105	0.117713	0.196821	0.137335	0.185769	0.23121	0.00473956	0.0056811	0.00891292	0.162133	0.271091	0.189158
140218	0.725481	0.847627	0.452625	0.265309	0.15107	0.121571	0.0209908	0.0359676	0.581452	0.679348	0.362766	0.212637	0.121078	0.0974359	0.0168235	0.028827	0.153065	0.0929973	0.00507403	0.00208571	0.0056161	0.219799	0.39626	0.216295	0.403202	0.244973	0.013366	0.00549418	0.0147939	0.578992	1.04383	0.569762
140218	0.903407	1.00459	0.527711	0.430304	0.236454	0.106007	0.0188417	0.0185557	0.590791	0.656962	0.345101	0.281401	0.154631	0.0693241	0.0123217	0.0121347	0.0974399	0.0946756	0.00259887	0.00598783	0.00328154	0.0610757	0.188953	0.0991741	0.143874	0.139792	0.00383733	0.00884126	0.00484532	0.0901807	0.278997	0.146434
140218	0.749537	0.732409	0.440354	0.255071	0.145011	0.0812827	0.0139413	0.0140769	0.510912	0.499236	0.300161	0.173865	0.0988446	0.0554052	0.00950286	0.00959532	0.0949954	0.101946	0.0028014	0.00223237	0.00304304	0.0937293	0.254752	0.112998	0.165926	0.178066	0.00489313	0.00389921	0.00531519	0.163714	0.444969	0.197371
140304	1.02474	1.10192	0.739116	0.543404	0.424642	0.442912	0.111745	0.0596573	0.789372	0.848826	0.569353	0.418593	0.327108	0.341183	0.0860791	0.045955	0.153811	0.164587	0.00378502	0.00496594	0.00468699	0.120923	0.214482	0.113	0.152788	0.163493	0.00375984	0.00493291	0.00465581	0.120119	0.213055	0.112249
140304	0.761954	0.791069	0.627387	0.424779	0.409245	0.359023	0.0993456	0.0818152	0.537273	0.557803	0.442386	0.299523	0.288569	0.253156	0.0700511	0.05769	0.114495	0.104263	0.0084725	0.0065145	0.00917588	0.0590425	0.0794015	0.100456	0.157597	0.143513	0.011662	0.00896688	0.0126301	0.081269	0.109292	0.138273
140304	0.74522	0.69293	0.554651	0.338658	0.276229	0.186305	0.0536954	0.0373195	0.557733	0.518599	0.415109	0.253457	0.206734	0.139433	0.0401864	0.0279305	0.108277	0.0947433	0.00462268	0.00275961	0.00494827	0.0506458	0.129115	0.055875	0.165525	0.144835	0.00706674	0.00421865	0.00756448	0.0774228	0.19738	0.0854167
140304	0.787071	0.650664	0.458149	0.241792	0.279498	0.180234	0.0420664	0.0346755	0.507431	0.419489	0.295373	0.155885	0.180194	0.116198	0.0271206	0.0223556	0.147124	0.144362	0.00454653	0.00295667	0.0047741	0.0658434	0.115825	0.0621005	0.190176	0.186605	0.00587694	0.00382186	0.0061711	0.0851107	0.149718	0.0802724
140320	1.11255	1.26905	1.00985	0.747635	0.838156	0.473954	0.216522	0.091889	0.733359	0.836521	0.665664	0.492817	0.552486	0.312416	0.142724	0.0605704	0.164721	0.178359	0.00356812	0.00441365	0.00726133	0.0187997	0.0297072	0.019591	0.28636	0.310069	0.00620301	0.00767293	0.0126235	0.0326823	0.0516446	0.034058
140320	1.18718	1.06798	1.04109	0.775722	0.791296	0.501576	0.35214	0.181505	0.928542	0.835309	0.814283	0.606726	0.618907	0.392304	0.275424	0.141963	0.20053	0.172535	0.00802395	0.00779424	0.00698608	0.0225089	0.0469273	0.0355094	0.32652	0.280936	0.0130653	0.0126913	0.0113753	0.0366509	0.0764112	0.0578195
140320	1.02452	1.10121	0.973619	0.799945	0.731004	0.597685	0.253566	0.103496	0.838097	0.900837	0.79646	0.654388	0.597991	0.48893	0.207427	0.0846638	0.172814	0.169474	0.00613087	0.00627273	0.00550831	0.0293029	0.0541515	0.0471199	0.239231	0.234607	0.00848713	0.00868352	0.00762531	0.0405649	0.0749634	0.0652295
140320	1.2626	0.8558	0.84792	0.638756	0.533483	0.367518	0.137865	0.092038	0.942299	0.638698	0.632816	0.476714	0.398147	0.274285	0.102891	0.0686894	0.133897	0.119313	0.00219381	0.00250946	0.00377247	0.0236588	0.045932	0.0251524	0.233942	0.208461	0.00383296	0.00438445	0.00659116	0.0413361	0.0802512	0.0439456
140401	1.03137	1.26855	1.13123	0.954949	1.2718	0.849877	0.356224	0.195511	0.838083	1.03081	0.919227	0.775982	1.03345	0.690601	0.289464	0.15887	0.288875	0.293337	0.00841193	0.00338018	0.00792374	0.0214847	0.0301156	0.0300838	0.433777	0.440476	0.0126314	0.0050757	0.0118983	0.0322616	0.0452218	0.045174
140401	1.10537	0.983196	1.11251	1.05776	1.14234	0.773924	0.257717	0.143624	0.866843	0.771031	0.872444	0.829502	0.89583	0.606918	0.202104	0.112631	0.31968	0.264621	0.00695767	0.00651872	0.00720721	0.0242904	0.0135114	0.014986	0.427661	0.354004	0.00930782	0.0087206	0.00964164	0.0324951	0.0180752	0.0200479
140401	0.997166	1.00355	1.22013	1.11126	1.35535	0.830346	0.404112	0.22286	0.776838	0.781812	0.950538	0.865723	1.05588	0.646877	0.314822	0.173618	0.305849	0.26203	0.00668362	0.00513154	0.00779661	0.0109989	0.0260291	0.0241067	0.449385	0.385003	0.00982027	0.00753979	0.0114556	0.0161608	0.0382446	0.03542
140401	1.00809	0.834428	1.06447	0.768119	0.951456	0.590043	0.161275	0.108899	0.773131	0.639945	0.816374	0.589091	0.729697	0.45252	0.123686	0.0835172	0.295906	0.298258	0.00641	0.00326365	0.00571228	0.0326602	0.064046	0.0430455	0.437924	0.441404	0.00948642	0.00483	0.00845383	0.0483351	0.0947843	0.0637048
140415	0.784016	0.908061	1.03445	0.851175	1.04037	0.637242	0.368125	0.133618	0.600854	0.69592	0.79278	0.652323	0.797317	0.48837	0.282123	0.102402	0.593485	0.565745	0.0442929	0.0191908	0.0111019	0.0208508	0.0378479	0.0234597	0.742936	0.708211	0.0554467	0.0240234	0.0138976	0.0261014	0.0473788	0.0293673
140415	0.933047	1.37788	1.30637	1.23906	1.27918	0.925972	0.477544	0.372873	0.625624	0.923893	0.875941	0.830808	0.85771	0.62088	0.320202	0.250018	0.564096	0.619341	0.0292687	0.0197635	0.0154526	0.0334527	0.0386742	0.0477878	0.535899	0.588382	0.0278057	0.0187756	0.0146802	0.0317805	0.0367411	0.0453991
140415	0.882645	1.11403	1.3291	1.07003	1.19421	0.704572	0.610865	0.176167	0.577765	0.729226	0.870006	0.700421	0.781712	0.461201	0.399862	0.115316	0.410922	0.426692	0.0258536	0.0144089	0.0107802	0.0273773	0.0836648	0.0312469	0.57853	0.600732	0.0363989	0.0202861	0.0151772	0.0385441	0.11779	0.0439921
140415	0.702053	0.986374	1.1976	1.136	1.26535	0.674254	0.884224	0.182569	0.451786	0.634754	0.770681	0.73104	0.81428	0.433897	0.569018	0.117487	0.504223	0.507345	0.0152092	0.00863204	0.00972457	0.0234129	0.0405116	0.0361442	0.531022	0.53431	0.0160176	0.00909083	0.0102414	0.0246573	0.0426648	0.0380653
140428	0.325517	0.503566	0.664113	0.580469	0.627419	0.447771	0.181052	0.102736	0.279798	0.43284	0.570839	0.498942	0.539298	0.384881	0.155623	0.088307	0.765899	0.688998	0.0246073	0.00709988	0.00973443	0.0120759	0.0141693	0.0149486	0.84849	0.763297	0.0272608	0.00786551	0.0107842	0.0133781	0.0156972	0.0165606
140428	0.366704	0.471514	0.829513	0.582463	0.685249	0.268921	0.0923825	0.084031	0.210224	0.27031	0.475544	0.333916	0.39284	0.154168	0.0529612	0.0481735	0.869971	0.891291	0.023813	0.0104128	0.0158681	0.0147998	0.0138328	0.0183009	0.824002	0.844196	0.0225548	0.00986255	0.0150296	0.0140178	0.0131019	0.0173339
140428	0.289877	0.422181	0.732173	0.596058	0.674061	0.37776	0.127653	0.0771924	0.180417	0.262762	0.455697	0.370981	0.419529	0.235114	0.0794498	0.0480438	0.746303	0.672959	0.0156319	0.00618711	0.00720154	0.0100452	0.00992714	0.0139788	0.721334	0.650444	0.0151089	0.00598011	0.00696059	0.00970911	0.00959501	0.0135111
140428	0.425535	0.508291	0.956846	0.710684	0.780825	0.48534	0.183862	0.0739204	0.225091	0.268866	0.506134	0.375924	0.413026	0.256726	0.0972556	0.039101	0.743364	0.62567	0.0135216	0.00372627	0.00538843	0.00827588	0.0104249	0.00825941	0.839916	0.706934	0.0152778	0.00421026	0.0060883	0.00935079	0.011779	0.00933217
140513	0.172319	0.30418	0.391954	0.297297	0.275	0.128229	0.0577745	0.0273	0.135245	0.238735	0.307625	0.233333	0.215833	0.10064	0.0453442	0.0214264	0.81198	0.807834	0.0467322	0.0102779	0.00845603	0.0260498	0.0391993	0.0354751	0.98018	0.975174	0.0564127	0.012407	0.0102077	0.031446	0.0473193	0.0428237
140513	0.19881	0.356743	0.437356	0.243064	0.283978	0.132956	0.0555526	0.0626397	0.138467	0.248464	0.30461	0.169289	0.197785	0.0926015	0.0386913	0.0436272	0.944915	0.814129	0.0574591	0.0138776	0.0151864	0.0241667	0.0391697	0.0367257	1.10453	0.951649	0.0671648	0.0162217	0.0177517	0.0282488	0.0457861	0.0429293
140513	0.18805	0.421583	0.495096	0.474152	0.366362	0.299698	0.137449	0.100528	0.122697	0.275069	0.323034	0.309369	0.239039	0.195543	0.089681	0.0655912	0.832556	0.77497	0.048297	0.013142	0.010568	0.0210497	0.0390624	0.0226878	1.02311	0.952348	0.0593513	0.01615	0.0129868	0.0258677	0.0480031	0.0278807
140513	0.14308	0.222107	0.384827	0.172538	0.152472	0.0657563	0.0379413	0.0186607	0.104548	0.162293	0.281192	0.126073	0.111411	0.048048	0.0277236	0.0136354	0.753627	0.808765	0.040996	0.00965369	0.00608047	0.0214925	0.0334214	0.0227139	0.970519	1.04153	0.0527946	0.012432	0.00783042	0.027678	0.04304	0.0292509
140527	0.0779707	0.138867	0.228048	0.0902775	0.181259	0.0873016	0.049623	0.0297259	0.0548256	0.0976451	0.160353	0.0634793	0.127453	0.0613868	0.0348928	0.020902	0.89948	0.9359	0.0444545	0.0090438	0.0104421	0.0248973	0.0709037	0.0355393	1.11778	1.16304	0.0552436	0.0112387	0.0129764	0.0309398	0.0881119	0.0441647
140527	0.0672115	0.120551	0.2077	0.0906646	0.0887302	0.0343137	0.00781444	0.013949	0.0454222	0.0814694	0.140366	0.0612721	0.0599647	0.0231896	0.00528108	0.00942685	0.804393	0.838169	0.0563686	0.0171901	0.0153407	0.0667763	0.0447319	0.0397802	0.994877	1.03665	0.0697169	0.0212608	0.0189735	0.0825893	0.0553246	0.0492003
140527	0.0818824	0.0916816	0.172165	0.150596	0.154801	0.0548063	0.0131466	0.0244598	0.0613153	0.0686531	0.12892	0.11277	0.115918	0.0410401	0.00984449	0.018316	0.755198	0.76504	0.0364123	0.00796646	0.00819387	0.0190573	0.0282828	0.0246914	0.927285	0.93937	0.0447096	0.00978177	0.010061	0.0233999	0.0347276	0.0303178
140527	0.0859135	0.0944258	0.18415	0.124149	0.106161	0.038251	0.0246333	0.0350203	0.0613445	0.0674225	0.131488	0.0886459	0.0758017	0.0273122	0.0175888	0.0250054	0.83744	0.826057	0.0378129	0.0143933	0.00805424	0.0189085	0.0413893	0.0229858	1.0155	1.0017	0.0458528	0.0174537	0.00976676	0.0229289	0.0501897	0.0278732
140610	0.033065	0.0336996	0.0530244	0.018883	0.0307106	0.0106265	0.0077259	0.00790382	0.0262545	0.0267583	0.0421027	0.0149936	0.024385	0.0084377	0.00613456	0.00627583	1.18219	1.34612	0.0790164	0.0108751	0.0151943	0.0229125	0.0255654	0.0138573	0.940422	1.07083	0.0628568	0.00865103	0.0120869	0.0182267	0.0203371	0.0110233
140610	0.0597263	0.121511	0.127939	0.112455	0.1372	0.0473612	0.0135706	0.0263758	0.0438636	0.0892386	0.0939597	0.0825883	0.100761	0.0347826	0.00996638	0.0193706	0.850014	0.870132	0.0724029	0.0215377	0.0314214	0.0223344	0.0422304	0.0266185	1.10625	1.13243	0.0942283	0.0280301	0.0408933	0.029067	0.0549606	0.0346426
140610	0.0622889	0.112381	0.142157	0.185883	0.122163	0.0781058	0.0120631	0.0191281	0.0473806	0.0854836	0.108133	0.141394	0.0929244	0.0594119	0.00917594	0.0145499	1.18969	1.03475	0.0599251	0.02346	0.0196026	0.0251819	0.0354177	0.0331077	1.32353	1.15116	0.0666667	0.0260993	0.0218079	0.0280148	0.0394022	0.0368323
140610	0.0481207	0.104905	0.157506	0.147666	0.122262	0.106187	0.0153793	0.0174034	0.0384003	0.0837144	0.12569	0.117837	0.0975649	0.0847374	0.0122727	0.0138879	0.947576	0.971697	0.0486848	0.00972977	0.0115445	0.0218215	0.0359758	0.0284871	1.01313	1.03892	0.0520529	0.0104029	0.0123431	0.0233311	0.0384646	0.0304579
140623	0.0274864	0.032792	0.0250024	0.0394286	0.00672769	0.0174202	0.00764501	0.0132486	0.0215111	0.0256633	0.0195671	0.0308571	0.00526515	0.0136332	0.00598305	0.0103685	1.11971	1.19357	0.0630393	0.02225	0.0084488	0.0231046	0.0449484	0.0251524	1.24285	1.32483	0.0699717	0.0246968	0.00937791	0.0256455	0.0498914	0.0279184
140623	0.0173952	0.0683146	0.10113	0.152743	0.102679	0.0798313	0.0159979	0.0152271	0.0125614	0.0493311	0.0730279	0.110298	0.0741459	0.0576475	0.0115523	0.0109958	0.948761	1.07973	0.0626901	0.0163203	0.019099	0.0164716	0.0170621	0.0121654	1.24196	1.41341	0.0820635	0.0213638	0.0250013	0.0215619	0.0223349	0.0159249
140623	0.0121498	0.0318793	0.0286523	0.0323315	0.0225736	0.0178772	0.00682734	0.00928628	0.0119488	0.031352	0.0281784	0.0317967	0.0222002	0.0175815	0.00671441	0.00913267	0.882895	0.965155	0.0483041	0.0113688	0.0117171	0.0148436	0.0296427	0.020399	0.897175	0.980766	0.0490854	0.0115527	0.0119066	0.0150837	0.0301222	0.020729
140623	0.0112233	0.0452358	0.0293516	0.0386251	0.0655639	0.0245434	0.00438191	0.0173201	0.00712674	0.0287244	0.0186381	0.0245267	0.0416327	0.0155849	0.00278248	0.0109981	0.921626	1.00943	0.0406027	0.0127751	0.0239623	0.00823703	0.0186641	0.0155599	0.881356	0.965328	0.0388286	0.0122169	0.0229153	0.00787712	0.0178486	0.01488
140708	0.0323011	0.0694185	0.0991607	0.0789597	0.0795361	0.074844	0.0225667	0.00755539	0.0270516	0.0581367	0.0830453	0.0661273	0.0666101	0.0626805	0.0188992	0.0063275	0.999142	0.876673	0.085232	0.0208376	0.0185484	0.0226747	0.031511	0.0154804	1.20513	1.05741	0.102804	0.0251336	0.0223724	0.0273495	0.0380075	0.0186719
140708	0.0380961	0.0400152	0.0496331	0.0848797	0.0656679	0.055488	0.0124224	0.0151799	0.0311049	0.0326718	0.0405247	0.0693031	0.053617	0.0453052	0.0101427	0.0123942	1.04307	1.02064	0.0650461	0.0253492	0.0252552	0.0383318	0.0481338	0.0230721	1.27519	1.24777	0.079521	0.0309902	0.0308753	0.0468618	0.0588452	0.0282064
140708	0.0186163	0.0360351	0.0278913	0.0324256	0.0209265	0.0173729	0.0109417	0.0097559	0.0129522	0.0250713	0.0194053	0.02256	0.0145595	0.0120871	0.00761263	0.00678764	1.04938	1.05101	0.0845135	0.0321886	0.0194655	0.020246	0.0340914	0.0217398	1.05888	1.06053	0.0852786	0.03248	0.0196418	0.0204292	0.0344	0.0219366
140708	0.0235988	0.0447204	0.0814738	0.0787879	0.0612081	0.0629383	0.0370109	0.00970687	0.016342	0.0309685	0.0564199	0.0545599	0.042386	0.0435842	0.0256297	0.00672192	0.935055	1.06365	0.0840659	0.0192096	0.0202298	0.0290695	0.0412229	0.0183516	1.03331	1.17542	0.0928994	0.0212281	0.0223555	0.0321241	0.0455545	0.02028
140722	0.028901	0.0945903	0.0994102	0.078725	0.0486164	0.0553147	0.0357228	0.0175501	0.024448	0.0800161	0.0840933	0.0665953	0.0411258	0.046792	0.0302187	0.014846	0.952652	0.86313	0.0772218	0.0226078	0.0146731	0.0148796	0.0224396	0.0162581	1.2647	1.14585	0.102516	0.0300131	0.0194794	0.0197536	0.0297898	0.0215835
140722	0.0192843	0.0152819	0.0191198	0.0105283	0.0121805	0.0157141	0.00537289	0.00371068	0.0127448	0.0100997	0.0126361	0.00695805	0.00804999	0.0103853	0.00355089	0.00245236	0.944444	1.06511	0.0848456	0.0240623	0.0240383	0.0255211	0.019344	0.011583	1.23261	1.39009	0.110733	0.031404	0.0313727	0.033308	0.0252462	0.0151171
140722	0.0130599	0.0250651	0.0304025	0.0251258	0.0276819	0.0201771	0.0100503	0.00925352	0.00944031	0.0181182	0.0219763	0.018162	0.0200097	0.0145849	0.00726481	0.00668886	1.24643	1.02074	0.0696606	0.0142567	0.0137646	0.0148827	0.0207838	0.0134871	1.41994	1.16283	0.0793579	0.0162413	0.0156808	0.0169545	0.0236771	0.0153646
140722	0.0242927	0.0384415	0.06218	0.0286719	0.0362587	0.0338034	0.0190691	0.0150037	0.0181643	0.0287438	0.0464938	0.0214388	0.0271116	0.0252757	0.0142585	0.0112187	0.874982	0.853907	0.0674355	0.0114368	0.00981683	0.00878104	0.0216638	0.0199829	1.17174	1.14352	0.0903068	0.0153157	0.0131463	0.0117592	0.0290113	0.0267603
140805	0.0268419	0.0388987	0.0244584	0.0477737	0.0446877	0.0278392	0.0169943	0.0106708	0.020553	0.0297849	0.0187279	0.0365806	0.0342177	0.0213166	0.0130126	0.00817068	0.998752	0.941751	0.0835223	0.0319948	0.0254948	0.0354512	0.0615309	0.0303661	1.01614	0.958148	0.0849765	0.0325519	0.0259387	0.0360684	0.0626022	0.0308948
140805	0.020571	0.01834	0.01971	0.0162979	0.0182706	0.0181053	0.0137528	0.00761555	0.0166351	0.0148309	0.0159388	0.0131795	0.0147748	0.0146411	0.0111214	0.00615843	0.903562	0.914697	0.083732	0.0186191	0.0184129	0.034815	0.0576535	0.0356624	1.16686	1.18124	0.108132	0.0240448	0.0237785	0.0449602	0.0744539	0.0460546
140805	0.017166	0.0260945	0.0203922	0.032528	0.0177688	0.0133063	0.00764123	0.0064495	0.0127713	0.0194139	0.0151715	0.0242004	0.0132197	0.00989965	0.00568496	0.00479833	0.975369	0.895698	0.0950016	0.0294197	0.0249107	0.0456979	0.0691684	0.039954	1.24303	1.14149	0.121072	0.037493	0.0317466	0.0582382	0.0881494	0.0509181
140805	0.00823923	0.0162679	0.0066548	0.00763286	0.00936422	0.00824256	0.00277935	0.0135202	0.00660236	0.013036	0.00533271	0.00611646	0.00750386	0.00660503	0.00222718	0.0108341	1.1317	1.05856	0.0641693	0.0216469	0.0201709	0.0316299	0.0429073	0.0332392	1.08718	1.01692	0.061645	0.0207953	0.0193774	0.0303856	0.0412194	0.0319316
140819	0.0312851	0.0339133	0.00827242	0.0185198	0.00776228	0.0101535	0.00842292	0.0139785	0.0265015	0.0287278	0.00700751	0.015688	0.00657538	0.00860097	0.00713501	0.0118411	0.944808	0.890672	0.0833247	0.0421999	0.0179922	0.0380544	0.0481928	0.0221006	1.1484	1.0826	0.10128	0.0512932	0.0218692	0.0462544	0.0585775	0.0268629
140819	0.0103246	0.0182956	0.0120404	0.00731514	0.00670745	0.00886129	0.00567115	0.00709598	0.00852839	0.0151126	0.00994566	0.00604247	0.00554051	0.00731963	0.00468451	0.00586145	1.03734	0.878218	0.106646	0.0212958	0.0178249	0.0257688	0.030901	0.0173557	1.23603	1.04643	0.127072	0.0253747	0.021239	0.0307045	0.0368197	0.02068
140819	0.00973779	0.0198937	0.0104472	0.009102	0.00816383	0.00589466	0.00363307	0.0145166	0.00715853	0.0146244	0.00768007	0.00669114	0.00600147	0.00433333	0.00267078	0.0106716	1.07857	0.916761	0.0813371	0.0181646	0.015783	0.0195421	0.0491223	0.0252777	1.09983	0.934827	0.0829399	0.0185226	0.016094	0.0199272	0.0500903	0.0257758
140819	0.011727	0.010405	0.0117632	0.00869682	0.00855174	0.00986029	0.0103038	0.00903267	0.00872255	0.00773926	0.00874947	0.00646871	0.0063608	0.00733409	0.00766397	0.00671851	1.03149	0.826819	0.0709152	0.0161217	0.012375	0.0310966	0.0582939	0.0312225	1.07672	0.863073	0.0740247	0.0168286	0.0129176	0.0324601	0.0608499	0.0325915
140902	0.0262822	0.016753	0.0111178	0.010357	0.0145162	0.00656784	0.00264754	0.011139	0.0194693	0.0124103	0.0082358	0.00767225	0.0107533	0.00486531	0.00196124	0.00825156	0.797102	0.841797	0.0531039	0.0145627	0.0143183	0.021492	0.0231525	0.0142559	0.807158	0.852416	0.0537738	0.0147465	0.0144989	0.0217631	0.0234445	0.0144357
140902	0.0161714	0.0280498	0.0185344	0.0257971	0.0353299	0.0205882	0.016	0.01	0.0119836	0.0207858	0.0137346	0.0191165	0.0261807	0.0152566	0.0118565	0.00741034	0.931571	0.89095	0.0576023	0.0176389	0.0197699	0.0231107	0.034497	0.0184092	0.653612	0.625111	0.0404151	0.0123758	0.013871	0.016215	0.0242039	0.0129163
140902	0.0258552	0.0188394	0.016349	0.018644	0.0246225	0.0174668	0.00480518	0.0126312	0.0182894	0.0133266	0.0115649	0.0131884	0.0174175	0.0123557	0.00339908	0.00893508	0.869186	0.917629	0.0514873	0.0204146	0.0255437	0.0315228	0.0341674	0.0157792	0.855612	0.903299	0.0506832	0.0200958	0.0251448	0.0310305	0.0336338	0.0155328
140902	0.012267	0.00939756	0.00799742	0.00741926	0.00979764	0.0109403	0.00390773	0.0086965	0.00885539	0.00678396	0.00577322	0.00535585	0.00707277	0.00789768	0.00282094	0.00627788	0.816991	0.885813	0.0451617	0.0119591	0.0148954	0.0211142	0.0238016	0.0182991	0.914773	0.991831	0.0505669	0.0133904	0.0166782	0.0236413	0.0266503	0.0204893
140916	0.0141309	0.024	0.0195801	0.00802812	0.0118889	0.00794567	0.00618285	0.0160524	0.0105139	0.0178569	0.0145683	0.00597321	0.0088458	0.00591187	0.00460027	0.0119436	0.934596	0.937869	0.0610854	0.00801417	0.0115454	0.0143511	0.0248105	0.017745	0.973754	0.977165	0.0636449	0.00834995	0.0120291	0.0149524	0.0258501	0.0184885
140916	0.0155577	0.0106934	0.00986938	0.00888011	0.0085239	0.00685631	0.00114966	0.0066667	0.0113776	0.00782021	0.00721762	0.00649415	0.00623365	0.00501412	0.000840764	0.00487545	0.77113	1.07316	0.0584868	0.0184617	0.0157086	0.0200914	0.0155014	0.00951348	0.831305	1.1569	0.0630508	0.0199024	0.0169344	0.0216592	0.0167111	0.0102559
140916	0.00936669	0.00470293	0.00759952	0.00361256	0.00684001	0.00348643	0.00132803	0.00474589	0.00628428	0.00315528	0.00509865	0.00242374	0.00458909	0.00233911	0.000890997	0.0031841	0.799302	1.0701	0.041335	0.00854372	0.0106773	0.0124181	0.00926209	0.0101933	0.817207	1.09407	0.042261	0.0087351	0.0109165	0.0126963	0.00946957	0.0104216
140916	0.0104308	0.0140203	0.0150586	0.00781829	0.0159675	0.00551222	0.00161385	0.008481	0.00743567	0.0099944	0.0107346	0.0055733	0.0113825	0.00392941	0.00115044	0.00604572	0.796551	0.953451	0.0420423	0.00880247	0.0114607	0.0145729	0.0485393	0.0229785	0.83885	1.00408	0.0442748	0.0092699	0.0120693	0.0153468	0.0511169	0.0241987

## Sheet: Fig. 3
date	days from 120901	FLC_ACT2_mean	FLC_ACT2_log10_mean	FLC_ACT2_log10_mean_norm		FLC_PP2AA3_mean	FLC_PP2AA3_log10_mean	FLC_PP2AA3_log10_mean_norm		K4_I_ACT2_mean	K4_II_ACT2_mean	K4_III_ACT2_mean	K4_IV_ACT2_mean	K4_V_ACT2_mean	K4_VI_ACT2_mean	K4_VII_ACT2_mean	K4_VIII_ACT2_mean	K4_I_ACT2_mean_norm	K4_II_ACT2_mean_norm	K4_III_ACT2_mean_norm	K4_IV_ACT2_mean_norm	K4_V_ACT2_mean_norm		K4_I_PP2AA3_mean	K4_II_PP2AA3_mean	K4_III_PP2AA3_mean	K4_IV_PP2AA3_mean	K4_V_PP2AA3_mean	K4_VI_PP2AA3A3_mean	K4_VII_PP2AA3A3_mean	K4_VIII_PP2AA3A3_mean	K4_I_PP2AA3_mean_norm	K4_II_PP2AA3_mean_norm	K4_III_PP2AA3_mean_norm	K4_IV_PP2AA3_mean_norm	K4_V_PP2AA3_mean_norm		K27_I_FUS3_mean	K27_II_FUS3_mean	K27_III_FUS3_mean	K27_IV_FUS3_mean	K27_V_FUS3_mean	K27_VI_FUS3_mean	K27_VII_FUS3_mean	K27_VIII_FUS3_mean	K27_I_FUS3_mean_norm	K27_II_FUS3_mean_norm	K27_III_FUS3_mean_norm	K27_IV_FUS3_mean_norm
120925	25	1.63803	0.208504	0.930193		1.71346	0.22508	0.859675		1.05878	0.860121	0.140345	0.0610095	0.0499713	0.0694389	0.0435844	0.0391638	0.951847	0.84885	1	1	1		1.11232	0.900817	0.146473	0.0643373	0.0520571	0.0579677	0.0461504	0.0421079	0.83453	0.702028	0.977446	1	1		0.0333415	0.106759	0.0215222	0.0161562	0.00930184	0.00889891	0.00543761	0.00752309	0.0275382	0.0774465	0.0200519	0.0171764
121023	53	1.3075	0.115497	0.904657		1.55275	0.183786	0.848737		0.787654	0.70156	0.0602251	0.0272466	0.0310752	0.0532385	0.0867231	0.0554886	0.708106	0.692367	0.429123	0.446596	0.621861		1.01072	0.903196	0.0765077	0.0348468	0.0398763	0.068917	0.111872	0.0713424	0.743246	0.704366	0.491533	0.502576	0.717588		0.0209172	0.056698	0.0122884	0.0102247	0.00980231	0.00462944	0.0050097	0.0106512	0.0172764	0.0411305	0.0114489	0.0108704
121106	67	1.05546	0.000146957	0.872987		1.60143	0.179385	0.847571		0.964508	1.01328	0.0395779	0.0168136	0.0206556	0.0281789	0.0545023	0.0371563	0.867099	1	0.282005	0.275589	0.41335		1.09264	1.15593	0.0443547	0.0188969	0.0230586	0.0327983	0.0638303	0.0430351	0.816845	0.952807	0.268229	0.233545	0.327669		0.044187	0.0295915	0.00958954	0.0124085	0.0109322	0.00383897	0.00189489	0.0051139	0.036496	0.0214666	0.00893441	0.0131921
121121	82	0.649462	-0.221464	0.812142		1.06465	-0.0256737	0.793254		0.779189	0.840006	0.0251527	0.0128861	0.0125571	0.0912865	0.160629	0.118732	0.700496	0.828998	0.179221	0.211215	0.251286		0.859717	0.945287	0.0268315	0.0144822	0.013184	0.0616901	0.181279	0.112731	0.607582	0.745741	0.146529	0.159081	0.0987265		0.106233	0.123505	0.0565506	0.0211258	0.01553	0.00782021	0.00242823	0.00681913	0.0877428	0.0895946	0.0526872	0.0224599
121204	95	0.194782	-0.79291	0.655246		0.451886	-0.43095	0.685903		0.59852	0.718786	0.011762	0.00735907	0.0090924	0.147247	0.281211	0.188243	0.538074	0.709367	0.083808	0.120622	0.181953		0.864316	1.04153	0.0169846	0.0106369	0.0131303	0.211342	0.403446	0.27006	0.611714	0.840346	0.078142	0.0942215	0.0974819		0.276305	0.22663	0.0740838	0.0276105	0.0110988	0.00757696	0.00383238	0.00698506	0.228212	0.164405	0.0690227	0.029354
121218	109	0.144839	-1.0689	0.57947		0.257592	-0.883784	0.565954		0.428635	0.506822	0.00896971	0.0059377	0.0100126	0.142824	0.254457	0.164994	0.385346	0.50018	0.063912	0.0973241	0.200367		0.563437	0.66785	0.0118741	0.00757721	0.0133073	0.180005	0.317493	0.21066	0.341395	0.473021	0.0426494	0.0426129	0.101584		0.634553	0.628326	0.179395	0.0827046	0.0269109	0.0223338	0.00620367	0.012305	0.524105	0.455807	0.16714	0.0879272
130108	130	0.00896422	-2.10469	0.295086		0.0197534	-1.79006	0.325896		0.281545	0.25408	0.00489001	0.00513033	0.0157106	0.24295	0.471236	0.313196	0.253111	0.25075	0.0348429	0.0840907	0.314392		0.416663	0.37431	0.00723876	0.00747175	0.022744	0.362908	0.708982	0.483874	0.209529	0.184471	0.0104568	0.040834	0.320375		0.98823	1.04499	0.253116	0.166954	0.0838598	0.0397014	0.0129017	0.0205092	0.816223	0.758069	0.235824	0.177497
130122	144	0.00309971	-2.57588	0.165716		0.00532303	-2.34821	0.178052		0.213964	0.227161	0.00452183	0.00612745	0.00951493	0.201334	0.398868	0.199414	0.192355	0.224184	0.0322195	0.100434	0.190408		0.348563	0.36904	0.00726179	0.00936177	0.0155149	0.320082	0.637668	0.316074	0.148346	0.179291	0.0106168	0.0727136	0.152769		0.924116	1.17407	0.3841	0.211859	0.148698	0.0548516	0.0269435	0.0288529	0.763268	0.851707	0.35786	0.225238
130205	158	0.00143922	-2.85963	0.0878095		0.00365351	-2.49633	0.138817		0.191566	0.183211	0.00514575	0.0046639	0.00662001	0.115029	0.233599	0.15213	0.172219	0.18081	0.0366651	0.0764455	0.132476		0.270676	0.258111	0.00703623	0.00649574	0.00915434	0.160088	0.332699	0.215565	0.0783697	0.0702481	0.00905024	0.0243714	0.00529829		1.18978	1.37066	0.651735	0.286244	0.168233	0.0756308	0.0585274	0.022786	0.982692	0.994316	0.60721	0.30432
130219	172	0.0006617	-3.17945	0		0.00108741	-3.0204	0		0.192005	0.192304	0.00373765	0.00314219	0.00669514	0.136949	0.249706	0.15892	0.172614	0.189784	0.026632	0.0515032	0.13398		0.299294	0.301689	0.00573311	0.00505084	0.0104989	0.217888	0.388959	0.248633	0.104081	0.113085	0	0	0.0364724		1.17739	1.23204	0.702143	0.416	0.365548	0.171278	0.140996	0.0604382	0.972457	0.893757	0.654175	0.442269
130305	186	0.00122764	-2.91829	0.0717044		0.00198289	-2.70741	0.0829042		0.133914	0.136187	0.00535415	0.00446473	0.00652623	0.0613319	0.132511	0.0737981	0.12039	0.134402	0.03815	0.0731809	0.1306		0.183446	0.186648	0.00732083	0.00605406	0.00892582	0.0844392	0.182491	0.100309	0	0	0.0110268	0.0169215	0		1.21074	1.33894	1.03085	0.763238	0.621317	0.416336	0.244519	0.110372	1	0.971307	0.960425	0.811436
130319	200	0.00597964	-2.30455	0.240212		0.0154265	-2.07438	0.250584		0.284548	0.310416	0.00592161	0.0053408	0.00955137	0.0330331	0.0799622	0.0348918	0.255811	0.306349	0.0421933	0.0875404	0.191137		0.343154	0.373363	0.00703692	0.00643887	0.0114024	0.0395033	0.0949092	0.0409783	0.143487	0.18354	0.00905503	0.0234122	0.0574187		1.18376	1.37849	1.02836	0.940603	0.999163	0.954396	0.545898	0.198676	0.977723	1	0.958102	1
130402	214	0.0437228	-1.68916	0.409173		0.132972	-1.2454	0.470169		0.327772	0.324536	0.00805643	0.00612722	0.00778794	0.0189641	0.0472526	0.0239659	0.294669	0.320283	0.0574047	0.100431	0.155848		0.444508	0.437461	0.0107948	0.00828798	0.00996837	0.0243941	0.0682876	0.0319285	0.234546	0.246549	0.0351535	0.0546016	0.0241714		1.01109	1.27422	1.05355	0.832038	0.956559	0.78061	0.541543	0.129683	0.835101	0.92436	0.981572	0.88458
130416	228	0.387913	-0.4462	0.750439		0.810699	-0.148126	0.760818		0.609365	0.702203	0.0316221	0.011712	0.0182769	0.0317103	0.0524053	0.0248518	0.547823	0.693001	0.225318	0.191971	0.365748		0.769686	0.877191	0.038883	0.0145076	0.0219428	0.0367592	0.0613784	0.0299955	0.526695	0.678803	0.230228	0.159509	0.301799		0.776419	1.04168	1.07333	0.81597	1.00636	0.662415	0.380122	0.105181	0.641278	0.755664	1	0.867497
130430	242	0.754688	-0.223724	0.811522		2.362	0.256811	0.86808		0.745899	0.790598	0.0231801	0.010458	0.0112137	0.0143096	0.0257517	0.0146939	0.670569	0.780238	0.165166	0.171416	0.224402		1.01915	1.07466	0.0310769	0.0143411	0.0152468	0.0192278	0.0343515	0.0198947	0.750822	0.872916	0.176014	0.156701	0.146553		0.346637	0.455892	0.606669	0.534209	0.576597	0.311822	0.167252	0.0761642	0.286302	0.330718	0.565223	0.567943
130513	255	1.47252	0.0680618	0.891634		3.101	0.429379	0.91379		0.778116	0.776023	0.0522398	0.0165752	0.0159991	0.0277655	0.0442522	0.0284791	0.699532	0.765853	0.372225	0.271682	0.320166		1.00273	0.994334	0.0673824	0.0213367	0.0204769	0.0354828	0.0570408	0.0367725	0.736073	0.793954	0.428158	0.274698	0.267812		0.251007	0.331647	0.418568	0.359072	0.327927	0.233519	0.0960946	0.0574116	0.207318	0.240587	0.389973	0.381747
130528	270	1.9424	0.199483	0.927717		3.92225	0.482617	0.927892		0.752225	0.728615	0.0394755	0.0128107	0.0122911	0.0175363	0.0273944	0.0163098	0.676256	0.719067	0.281276	0.209979	0.245963		1.09658	1.04991	0.0576992	0.0174441	0.0179999	0.0259238	0.0400187	0.0238339	0.820383	0.848581	0.360908	0.209041	0.210384		0.108069	0.152705	0.204623	0.161389	0.144612	0.107941	0.0388357	0.0236106	0.0892588	0.110777	0.190644	0.17158
130611	284	3.48864	0.462754	1		5.7785	0.706619	0.987227		0.787137	0.738667	0.0583602	0.0176649	0.016878	0.0250558	0.0331423	0.0183494	0.707641	0.728988	0.415835	0.289543	0.337754		0.94595	0.891676	0.0710177	0.0213935	0.0206009	0.0302615	0.0401129	0.0227207	0.685056	0.693041	0.453405	0.275655	0.270688		0.0930356	0.158763	0.18091	0.219792	0.156504	0.134597	0.0438291	0.0317692	0.0768422	0.115171	0.168551	0.233672
130702	305	1.99043	0.250862	0.941823		2.04578	0.25461	0.867497		0.850473	0.921778	0.0361408	0.0100162	0.0088082	0.0117378	0.0095988	0.00828174	0.764581	0.909699	0.257515	0.164174	0.176265		1.10908	1.20394	0.0477165	0.0131506	0.0120124	0.015474	0.0129818	0.0108425	0.831618	1	0.291577	0.136621	0.0715628		0.0372125	0.0684184	0.0923554	0.102026	0.0912178	0.0779976	0.0106762	0.0185641	0.0307355	0.0496328	0.086046	0.108469
130716	319	1.08494	0.02746	0.880486		1.40871	0.137988	0.836606		0.847775	0.868447	0.0593945	0.0164866	0.0155626	0.0208042	0.0221362	0.0171626	0.762155	0.857067	0.423205	0.270229	0.311431		0.934799	0.957011	0.0652877	0.0179817	0.0170346	0.0228844	0.0244349	0.0190236	0.675038	0.757266	0.41361	0.218107	0.188002		0.0213412	0.03398	0.0399515	0.0377016	0.0352341	0.0344059	0.00846549	0.0110229	0.0176267	0.0246501	0.0372222	0.0400824
130730	333	1.38307	0.114767	0.904457		1.71178	0.2081	0.855177		0.924833	0.928339	0.0909922	0.0195254	0.0157792	0.0282845	0.044882	0.0300784	0.831431	0.916173	0.648349	0.320038	0.315765		1.15108	1.155	0.112896	0.0239586	0.0199571	0.0352628	0.0544203	0.037001	0.869353	0.951889	0.744255	0.318923	0.255761		0.0357367	0.0409265	0.0313344	0.0221701	0.0226818	0.0251703	0.0107443	0.0145639	0.0295165	0.0296893	0.0291938	0.0235701
130813	347	2.25287	0.337101	0.965501		5.02878	0.615903	0.963198		0.950803	0.793604	0.109466	0.0251807	0.0244357	0.0275231	0.0290523	0.0245583	0.854778	0.783204	0.779979	0.412734	0.488995		1.2965	1.07592	0.14972	0.0338811	0.032923	0.0375024	0.0396266	0.0336488	1	0.874155	1	0.486287	0.556375		0.0223972	0.0310574	0.0212269	0.0151526	0.0168112	0.0104465	0.00730054	0.0116105	0.0184989	0.02253	0.0197767	0.0161095
130827	361	2.26568	0.334895	0.964895		9.3006	0.754841	1		1.10335	0.982086	0.05151	0.018059	0.0140979	0.0125273	0.0220384	0.0137104	0.991919	0.969216	0.367025	0.296003	0.282119		1.27473	1.134	0.0598254	0.0208529	0.0163622	0.0143707	0.0253113	0.016844	0.980444	0.931246	0.375674	0.266537	0.172413		0.0245586	0.0365545	0.0200353	0.0245413	0.0191582	0.00755226	0.00488906	0.00930087	0.020284	0.0265178	0.0186665	0.026091
130910	375	1.25487	0.0924298	0.898324		3.94155	0.578725	0.95335		1.11234	0.866384	0.0678556	0.0143836	0.0159613	0.0361192	0.0671883	0.0490142	1	0.855031	0.483493	0.23576	0.31941		1.21294	0.961065	0.0738163	0.0161398	0.0174195	0.043339	0.0725064	0.0514965	0.924926	0.76125	0.472841	0.187041	0.196927		0.0178271	0.0305486	0.0150601	0.0162781	0.0137577	0.0301458	0.0384369	0.0117137	0.0147242	0.0221609	0.0140312	0.017306
[truncated: 14 more columns]

## Sheet: Fig. 6a
Natural
calender.date	date	Ave.FLC.ACT2	Std.FLC.ACT2	SE.FLC.ACT2	Ave.log10.FLC.ACT2	Std.log10.FLC.ACT2	SE.log10.FLC.ACT2
180213	0	0.0302958	0.04593	0.022965	-1.87352	0.601159	0.300579
180227	14	0.0206448	0.0218627	0.0109313	-2.0844	0.787586	0.393793
180313	28	0.0101761	0.0116446	0.00582232	-2.17979	0.446177	0.223088
180326	41	0.0846012	0.0980661	0.049033	-1.31774	0.567856	0.283928
180410	56	0.373144	0.174985	0.0874925	-0.462729	0.198361	0.0991806
180424	70	0.720773	0.17047	0.0852348	-0.151685	0.105803	0.0529017
180508	84	1.62921	0.674034	0.337017	0.173889	0.226971	0.113485
180522	98	2.89045	0.829718	0.414859	0.448109	0.120841	0.0604203
26 Mar. 2018 transplant
calender.date	date	Ave.FLC.ACT2.C	Std.FLC.ACT2.C	SE.FLC.ACT2.C	Ave.log10.FLC.ACT2.C	Std.log10.FLC.ACT2.C	SE.log10.FLC.ACT2.C	Ave.FLC.ACT2.W	Std.FLC.ACT2.W	SE.FLC.ACT2.W	Ave.log10.FLC.ACT2.W	Std.log10.FLC.ACT2.W	SE.log10.FLC.ACT2.W
180326	0	0.0143195	0.0065322	0.00377137	-1.87895	0.221021	0.127606	0.0667964	0.0245969	0.014201	-1.19936	0.185872	0.107313
180329	3	0.0332676	0.0145446	0.00839731	-1.50304	0.17542	0.101279	0.23962	0.128052	0.0739306	-0.664796	0.244594	0.141216
180401	6	0.0218609	0.0124444	0.00718479	-1.70339	0.230259	0.13294	0.175043	0.0975722	0.0563334	-0.798413	0.226756	0.130917
180407	12	0.026932	0.00852583	0.00492239	-1.58313	0.129247	0.0746207	0.606211	0.337669	0.194953	-0.26898	0.268611	0.155083
180419	24	0.0192676	0.00653067	0.00377048	-1.73485	0.166577	0.0961732	0.982091	0.436394	0.251952	-0.0404472	0.212903	0.12292
180513	48	0.0235698	0.0110211	0.00636301	-1.6588	0.20045	0.11573	1.98178	0.40125	0.231662	0.29145	0.0841758	0.0485989
10 Apr. 2018 transplant
calender.date	date	Ave.FLC.ACT2.C	Std.FLC.ACT2.C	SE.FLC.ACT2.C	Ave.log10.FLC.ACT2.C	Std.log10.FLC.ACT2.C	SE.log10.FLC.ACT2.C
180410	0	0.211557	0.0926238	0.0534764	-0.709327	0.224343	0.129524
180414	4	0.496706	0.227056	0.131091	-0.333726	0.196208	0.113281
180416	6	0.326454	0.130904	0.0755777	-0.507392	0.161787	0.0934076
180422	12	0.380422	0.175841	0.101522	-0.461147	0.248326	0.143371
180504	24	0.288837	0.215463	0.124398	-0.62701	0.344993	0.199182
180530	50	0.219714	0.0345162	0.0199279	-0.661958	0.0716205	0.0413501
24 Apr. 2018 transplant
calender.date	date	Ave.FLC.ACT2.C	Std.FLC.ACT2.C	SE.FLC.ACT2.C	Ave.log10.FLC.ACT2.C	Std.log10.FLC.ACT2.C	SE.log10.FLC.ACT2.C
180424	0	0.458135	0.0711034	0.0410516	-0.342376	0.0656658	0.0379122
180427	3	0.955188	0.224078	0.129372	-0.028748	0.109984	0.0634991
180430	6	1.56563	0.615788	0.355526	0.174204	0.159179	0.0919022
180506	12	2.05919	0.436187	0.251833	0.307556	0.0881054	0.0508677
180516	22	1.29182	0.432592	0.249757	0.0960332	0.137943	0.0796412
180611	48	0.777114	0.331754	0.191538	-0.143454	0.222848	0.128661
3 Jul. 2018 transplant
calender.date	date	Ave.FLC.ACT2.C	Std.FLC.ACT2.C	SE.FLC.ACT2.C	Ave.log10.FLC.ACT2.C	Std.log10.FLC.ACT2.C	SE.log10.FLC.ACT2.C
180703	0	1.47047	0.429779	0.248133	0.155669	0.122325	0.0706246
180706	3	1.56375	0.0269641	0.0155677	0.194125	0.00751718	0.00434004
180709	6	1.71368	0.306563	0.176994	0.229499	0.0751042	0.0433614
180715	12	2.54732	0.873833	0.504507	0.39045	0.139265	0.0804048
180727	24	1.6426	0.446516	0.257796	0.20326	0.130597	0.0754001
180820	48	0.032925	0.00760646	0.00439159	-1.32349	0.294383	0.169962

## Sheet: Fig. 6c,g
calendar.date	date	K27.I.STM.C	K27.II.STM.C	K27.III.STM.C	K27.IV.STM.C	K27.V.STM.C	K27.VII.STM.C	K27.I.STM.C.stdev	K27.II.STM.C.stdev	K27.III.STM.C.stdev	K27.IV.STM.C.stdev	K27.V.STM.C.stdev	K27.VII.STM.C.stdev	K27.I.STM.W	K27.II.STM.W	K27.III.STM.W	K27.IV.STM.W	K27.V.STM.W	K27.VII.STM.W	K27.I.STM.W.stdev	K27.II.STM.W.stdev	K27.III.STM.W.stdev	K27.IV.STM.W.stdev	K27.V.STM.W.stdev	K27.VII.STM.W.stdev
180326	0	0.78394	0.953269	0.831379	0.797204	0.988618	0.193659	0.0573013	0.0434026	0.0742662	0.435507	0.0607665	0.0644418	0.810979	0.794361	0.759004	0.524297	0.703396	0.142406	0.151959	0.130838	0.194054	0.280398	0.675191	0.0371793
180407	12	0.919602	1.04859	1.3144	0.644801	1.09106	0.31013	0.282672	0.239512	0.325975	0.257613	0.454563	0.283814	0.461575	0.832865	1.0161	0.524044	0.700564	0.158126	0.162232	0.392312	0.295396	0.241698	0.15741	0.0708993
180419	24	0.862348	0.974567	0.536515	0.326805	0.481779	0.194358	0.243929	0.472299	0.0921862	0.106118	0.190916	0.141023	0.330842	0.439365	0.586835	0.345623	0.363881	0.229544	0.283933	0.237218	0.106151	0.12447	0.338747	0.108593
180513	48	1.45437	1.67988	1.36526	1.09919	1.23585	0.207124	0.376914	0.337087	0.23315	0.431022	0.584641	0.212239	0.0773198	0.0918146	0.155154	0.399413	0.20887	0.00692935	0.0608452	0.0525249	0.154635	0.403236	0.0658437	0.00315417

[truncated: 8 more sheets: Fig. 6d,h, Fig. 6e, Fig. 6f, Sup. Fig. 2b, Sup. Fig. 3c, Sup. Fig. 3d,e, Sup. Fig. 3f,g, Sup. Fig. 7]
